# Supplementary material for: 1,4-Diazo­niabicyclo­[2.2.2]octane terephthalate
Source: Acta Crystallogr Sect E Struct Rep Online. 2008 Aug 16;64(Pt 9):o1764. doi: 10.1107/S1600536808025312 (PMC2960572; doi:10.1107/S1600536808025312)
Supplement: Supplementary file 1 [file e-64-o1764-sup1.cif]

##############################################################################
###                                                                        ###
###        Electronic paper (Acta Crystallographica Section E)             ###
###                                                                        ###
##############################################################################
#                                                                            #
# This CIF contains the data in a paper accepted for publication in Acta     #
# Crystallographica Section E. It conforms to the requirements of Notes      #
# for Authors for Section E, and has been peer reviewed under the auspices   #
# of the IUCr Commission on Journals.                                        #
#                                                                            #
# Full details of the Crystallographic Information File format               #
# are given in the paper "The Crystallographic Information File (CIF):       #
# a New Standard Archive File for Crystallography" by S. R. Hall, F. H.      #
# Allen and I. D. Brown [Acta Cryst. (1991), A47, 655-685].                  #
#                                                                            #
# The current version of the core CIF dictionary is obtainable from          #
# ftp://ftp.iucr.org/pub/cif_core.dic. The current version number is 2.4.    #
#                                                                            #
# Software is freely available for graphical display of the structure(s) in  #
# this CIF.  For information consult the CIF home page http://www.iucr.org/  #
# cif/home.html                                                              #
#                                                                            #
# This file may be used for bona fide research purposes within the           #
# scientific community so long as proper attribution is given to the journal # 
# article from which it was obtained.                                        #
#                                                                            #
##############################################################################
                                             
data_I
_audit_creation_method     SHELXL-97
_chemical_name_systematic
;
1,4-Diazoniabicyclo[2.2.2]octane terephthalate
;
_chemical_name_common     ?
_chemical_formula_moiety     'C6 H14 N2 2+, C8 H4 O4 2-'
_chemical_formula_sum     'C14 H18 N2 O4'
_chemical_formula_iupac     'C6 H14 N2 2+, C8 H4 O4 2-'
_chemical_formula_weight     278.30
_chemical_melting_point     ?
_symmetry_cell_setting     Triclinic
_symmetry_space_group_name_H-M     'P -1'
_symmetry_space_group_name_Hall     '-P 1'
loop_
    _symmetry_equiv_pos_as_xyz
    'x, y, z'
    '-x, -y, -z'
_cell_length_a     7.8046(10)
_cell_length_b     9.5482(2)
_cell_length_c     10.8075(2)
_cell_angle_alpha     65.990(10)
_cell_angle_beta     78.436(10)
_cell_angle_gamma     66.180(10)
_cell_volume     672.39(2)
_cell_formula_units_Z     2
_cell_measurement_reflns_used     98
_cell_measurement_theta_min     2.06
_cell_measurement_theta_max     25.04
_cell_measurement_temperature     293(2)
_exptl_crystal_description     'prism'
_exptl_crystal_colour     'colorless'
_exptl_crystal_size_max     .23
_exptl_crystal_size_mid     .13
_exptl_crystal_size_min     .08
_exptl_crystal_density_diffrn     1.375
_exptl_crystal_density_meas     ?
_exptl_crystal_density_method     'not measured'
_exptl_crystal_F_000     296
_exptl_absorpt_coefficient_mu     0.102
_exptl_absorpt_correction_type     'multi-scan'
_exptl_absorpt_process_details     '(SADABS; Sheldrick, 1996)'
_exptl_absorpt_correction_T_min     .9000
_exptl_absorpt_correction_T_max     .9500
_exptl_special_details
;
;
_diffrn_ambient_temperature     293(2)
_diffrn_radiation_type     MoK\a
_diffrn_radiation_wavelength     0.71073
_diffrn_radiation_source     'fine-focus sealed tube'
_diffrn_radiation_monochromator     graphite
_diffrn_measurement_device_type     'Siemens SMART 1K CCD area-detector'
_diffrn_measurement_method     '\f and \w'
_diffrn_detector_area_resol_mean     ?
_diffrn_reflns_number     7312
_diffrn_reflns_av_R_equivalents     0.0261
_diffrn_reflns_av_sigmaI/netI     0.0278
_diffrn_reflns_theta_min     2.06
_diffrn_reflns_theta_max     25.04
_diffrn_reflns_theta_full     25.04
_diffrn_measured_fraction_theta_max     0.996
_diffrn_measured_fraction_theta_full     0.996
_diffrn_reflns_limit_h_min     -9
_diffrn_reflns_limit_h_max     9
_diffrn_reflns_limit_k_min     -11
_diffrn_reflns_limit_k_max     11
_diffrn_reflns_limit_l_min     -12
_diffrn_reflns_limit_l_max     12
_diffrn_standards_number     0
_diffrn_standards_interval_count     ?
_diffrn_standards_interval_time     ?
_diffrn_standards_decay_%     ?
_refine_special_details
;
Refinement of <i>F</i>^2^ against ALL reflections. The weighted <i>R</i>-factor
<i>wR</i> and goodness of fit <i>S</i> are based on <i>F</i>^2^, conventional
<i>R</i>-factors <i>R</i> are based on <i>F</i>, with <i>F</i> set to zero for
negative <i>F</i>^2^. The threshold expression of <i>F</i>^2^ >
\s(<i>F</i>^2^) is used only for calculating <i>R</i>-factors(gt) <i>etc</i>.
and is not relevant to the choice of reflections for refinement.
<i>R</i>-factors based on <i>F</i>^2^ are statistically about twice as large
as those based on <i>F</i>, and <i>R</i>- factors based on ALL data will be
even larger.
;
_reflns_number_total     2377
_reflns_number_gt     1779
_reflns_threshold_expression     I>2\s(I)
_refine_ls_structure_factor_coef     Fsqd
_refine_ls_matrix_type     full
_refine_ls_R_factor_gt     0.0431
_refine_ls_wR_factor_gt     0.1137
_refine_ls_wR_factor_ref     0.1253
_refine_ls_goodness_of_fit_ref     1.044
_refine_ls_restrained_S_all     1.056
_refine_ls_number_reflns     2377
_refine_ls_number_parameters     188
_refine_ls_number_restraints     2
_refine_ls_hydrogen_treatment     mixed
_refine_ls_weighting_scheme     calc
_refine_ls_weighting_details
         'calc w=1/[\s^2^(Fo^2^)+(0.0633P)^2^+0.1475P] where P=(Fo^2^+2Fc^2^)/3'
_atom_sites_solution_hydrogens     geom
_atom_sites_solution_primary     direct
_atom_sites_solution_secondary     difmap
_refine_ls_shift/su_max     0.002
_refine_ls_shift/su_mean     0.000
_refine_diff_density_max     0.208
_refine_diff_density_min     -0.265
_refine_ls_extinction_method     'SHELXL97 (Sheldrick, 2008)'
_refine_ls_extinction_coef     0.023(4)
_refine_ls_extinction_expression
                                  'Fc^*^=kFc[1+0.001xFc^2^\l^3^/sin(2\q)]^-1/4^'
loop_
    _atom_type_symbol
    _atom_type_description
    _atom_type_scat_dispersion_real
    _atom_type_scat_dispersion_imag
    _atom_type_scat_source
    'C' 'C' 0.0033 0.0016
                         'International Tables Vol C Tables 4.2.6.8 and 6.1.1.4'
    'H' 'H' 0.0000 0.0000
                         'International Tables Vol C Tables 4.2.6.8 and 6.1.1.4'
    'N' 'N' 0.0061 0.0033
                         'International Tables Vol C Tables 4.2.6.8 and 6.1.1.4'
    'O' 'O' 0.0106 0.0060
                         'International Tables Vol C Tables 4.2.6.8 and 6.1.1.4'
_computing_data_collection     'SMART (Siemens, 1996)'
_computing_cell_refinement     'SAINT (Siemens, 1996)'
_computing_data_reduction     'SAINT (Siemens, 1996)'
_computing_structure_solution     'SHELXS97 (Sheldrick, 2008)'
_computing_structure_refinement     'SHELXL97 (Sheldrick, 2008)'
_computing_molecular_graphics     'DIAMOND (Bergerhoff <i>et al.</i>,  1996)'
_computing_publication_material     'SHELXTL (Sheldrick, 2008)'
loop_
    _atom_site_type_symbol
    _atom_site_label
    _atom_site_fract_x
    _atom_site_fract_y
    _atom_site_fract_z
    _atom_site_U_iso_or_equiv
    _atom_site_adp_type
    _atom_site_calc_flag
    _atom_site_refinement_flags
    _atom_site_occupancy
    _atom_site_disorder_assembly
    _atom_site_disorder_group
    O O1 0.2883(2) 0.8953(2) 0.60534(16) 0.0691(5) Uani d . 1 . .
    O O2 0.25555(18) 0.84559(17) 0.82616(14) 0.0489(4) Uani d . 1 . .
    O O3 1.1805(2) 0.27977(19) 0.89737(15) 0.0629(5) Uani d . 1 . .
    O O4 1.23265(18) 0.40326(18) 0.67751(14) 0.0519(4) Uani d . 1 . .
    N N1 -0.0871(2) 1.03609(18) 0.77218(15) 0.0328(4) Uani d D 1 . .
    H H1N 0.040(2) 0.964(2) 0.7898(18) 0.039 Uiso d D 1 . .
    N N2 -0.4239(2) 1.21700(18) 0.72154(14) 0.0317(4) Uani d D 1 . .
    H H2N -0.553(2) 1.285(2) 0.7069(18) 0.038 Uiso d D 1 . .
    C C1 0.5526(2) 0.7124(2) 0.73811(18) 0.0315(4) Uani d . 1 . .
    C C2 0.6233(2) 0.6175(2) 0.86638(18) 0.0345(4) Uani d . 1 . .
    H H2A 0.5455 0.6256 0.9425 0.041 Uiso calc R 1 . .
    C C3 0.8080(3) 0.5111(2) 0.88253(18) 0.0354(4) Uani d . 1 . .
    H H3A 0.8524 0.4464 0.9692 0.042 Uiso calc R 1 . .
    C C4 0.9270(2) 0.5006(2) 0.77020(17) 0.0303(4) Uani d . 1 . .
    C C5 0.8571(3) 0.5980(2) 0.64181(18) 0.0352(4) Uani d . 1 . .
    H H5A 0.9362 0.5932 0.5657 0.042 Uiso calc R 1 . .
    C C6 0.6722(3) 0.7017(2) 0.62577(19) 0.0376(5) Uani d . 1 . .
    H H6A 0.6273 0.7649 0.5391 0.045 Uiso calc R 1 . .
    C C7 0.3509(3) 0.8265(2) 0.71843(19) 0.0376(5) Uani d . 1 . .
    C C8 1.1275(3) 0.3846(2) 0.78670(19) 0.0356(4) Uani d . 1 . .
    C C9 -0.3943(3) 1.0480(2) 0.7369(2) 0.0389(5) Uani d . 1 . .
    H H9A -0.4315 1.0493 0.6559 0.047 Uiso calc R 1 . .
    H H9B -0.4709 1.0034 0.8132 0.047 Uiso calc R 1 . .
    C C10 -0.1869(3) 0.9399(2) 0.7601(2) 0.0407(5) Uani d . 1 . .
    H H10A -0.1752 0.8438 0.8422 0.049 Uiso calc R 1 . .
    H H10B -0.1322 0.9032 0.6847 0.049 Uiso calc R 1 . .
    C C11 -0.3778(3) 1.2165(3) 0.84800(19) 0.0419(5) Uani d . 1 . .
    H H11A -0.4643 1.1827 0.9213 0.050 Uiso calc R 1 . .
    H H11B -0.3897 1.3264 0.8360 0.050 Uiso calc R 1 . .
    C C12 -0.1769(3) 1.0977(2) 0.88353(18) 0.0377(5) Uani d . 1 . .
    H H12A -0.1062 1.1538 0.8965 0.045 Uiso calc R 1 . .
    H H12B -0.1781 1.0064 0.9672 0.045 Uiso calc R 1 . .
    C C13 -0.3010(3) 1.2820(2) 0.60835(19) 0.0404(5) Uani d . 1 . .
    H H13A -0.3256 1.3954 0.5939 0.048 Uiso calc R 1 . .
    H H13B -0.3262 1.2783 0.5256 0.048 Uiso calc R 1 . .
    C C14 -0.0959(3) 1.1773(2) 0.64345(19) 0.0411(5) Uani d . 1 . .
    H H14A -0.0299 1.1377 0.5711 0.049 Uiso calc R 1 . .
    H H14B -0.0356 1.2435 0.6526 0.049 Uiso calc R 1 . .
loop_
    _atom_site_aniso_label
    _atom_site_aniso_U_11
    _atom_site_aniso_U_22
    _atom_site_aniso_U_33
    _atom_site_aniso_U_12
    _atom_site_aniso_U_13
    _atom_site_aniso_U_23
    O1 0.0381(9) 0.0919(13) 0.0523(10) 0.0164(8) -0.0141(7) -0.0364(9)
    O2 0.0265(7) 0.0596(10) 0.0459(8) 0.0020(7) 0.0000(6) -0.0230(7)
    O3 0.0341(8) 0.0626(10) 0.0484(9) 0.0015(7) -0.0034(7) 0.0032(8)
    O4 0.0259(7) 0.0630(10) 0.0413(8) 0.0009(7) 0.0016(6) -0.0126(7)
    N1 0.0195(8) 0.0335(9) 0.0379(9) -0.0030(7) -0.0017(6) -0.0122(7)
    N2 0.0203(8) 0.0342(9) 0.0353(8) -0.0016(7) -0.0034(6) -0.0145(7)
    C1 0.0242(9) 0.0320(10) 0.0394(10) -0.0070(8) -0.0002(8) -0.0177(8)
    C2 0.0277(10) 0.0387(11) 0.0348(10) -0.0085(8) 0.0063(8) -0.0181(8)
    C3 0.0316(10) 0.0363(10) 0.0305(9) -0.0076(8) -0.0022(8) -0.0091(8)
    C4 0.0248(9) 0.0272(9) 0.0360(10) -0.0076(8) 0.0007(8) -0.0116(8)
    C5 0.0270(10) 0.0388(11) 0.0329(10) -0.0059(8) 0.0043(8) -0.0149(8)
    C6 0.0297(10) 0.0403(11) 0.0325(10) -0.0027(8) -0.0048(8) -0.0115(8)
    C7 0.0270(10) 0.0403(11) 0.0456(11) -0.0045(8) -0.0033(9) -0.0226(9)
    C8 0.0263(10) 0.0344(10) 0.0399(11) -0.0069(8) -0.0030(8) -0.0108(9)
    C9 0.0333(11) 0.0375(11) 0.0475(11) -0.0130(9) -0.0045(9) -0.0156(9)
    C10 0.0378(11) 0.0316(10) 0.0518(12) -0.0081(9) -0.0050(9) -0.0173(9)
    C11 0.0308(11) 0.0532(13) 0.0422(11) -0.0041(9) -0.0019(8) -0.0285(10)
    C12 0.0311(10) 0.0438(11) 0.0365(10) -0.0076(9) -0.0059(8) -0.0170(9)
    C13 0.0360(11) 0.0348(11) 0.0397(10) -0.0087(9) -0.0027(8) -0.0068(9)
    C14 0.0303(10) 0.0420(11) 0.0414(11) -0.0105(9) 0.0028(8) -0.0104(9)
_geom_special_details
;
All e.s.d.'s (except the e.s.d. in the dihedral angle between two l.s. planes)
are estimated using the full covariance matrix. The cell e.s.d.'s are taken
into account individually in the estimation of e.s.d.'s in distances, angles
and torsion angles; correlations between e.s.d.'s in cell parameters are only
used when they are defined by crystal symmetry. An approximate (isotropic)
treatment of cell e.s.d.'s is used for estimating e.s.d.'s involving l.s.
planes.
;
loop_
    _geom_bond_atom_site_label_1
    _geom_bond_atom_site_label_2
    _geom_bond_site_symmetry_2
    _geom_bond_distance
    _geom_bond_publ_flag
    O1 C7 . 1.221(2) ?
    O2 C7 . 1.288(2) ?
    O3 C8 . 1.222(2) ?
    O4 C8 . 1.287(2) ?
    N1 C10 . 1.478(2) ?
    N1 C12 . 1.480(2) ?
    N1 C14 . 1.482(2) ?
    N1 H1N . 0.954(15) ?
    N2 C9 . 1.477(2) ?
    N2 C11 . 1.479(2) ?
    N2 C13 . 1.481(2) ?
    N2 H2N . 0.959(15) ?
    C1 C6 . 1.388(2) ?
    C1 C2 . 1.388(3) ?
    C1 C7 . 1.507(2) ?
    C2 C3 . 1.383(3) ?
    C2 H2A . 0.9300 ?
    C3 C4 . 1.385(2) ?
    C3 H3A . 0.9300 ?
    C4 C5 . 1.390(2) ?
    C4 C8 . 1.503(2) ?
    C5 C6 . 1.378(3) ?
    C5 H5A . 0.9300 ?
    C6 H6A . 0.9300 ?
    C9 C10 . 1.533(3) ?
    C9 H9A . 0.9700 ?
    C9 H9B . 0.9700 ?
    C10 H10A . 0.9700 ?
    C10 H10B . 0.9700 ?
    C11 C12 . 1.531(3) ?
    C11 H11A . 0.9700 ?
    C11 H11B . 0.9700 ?
    C12 H12A . 0.9700 ?
    C12 H12B . 0.9700 ?
    C13 C14 . 1.532(3) ?
    C13 H13A . 0.9700 ?
    C13 H13B . 0.9700 ?
    C14 H14A . 0.9700 ?
    C14 H14B . 0.9700 ?
loop_
    _geom_angle_atom_site_label_1
    _geom_angle_atom_site_label_2
    _geom_angle_atom_site_label_3
    _geom_angle_site_symmetry_1
    _geom_angle_site_symmetry_3
    _geom_angle
    _geom_angle_publ_flag
    C10 N1 C12 . . 109.46(14) ?
    C10 N1 C14 . . 109.60(14) ?
    C12 N1 C14 . . 109.29(14) ?
    C10 N1 H1N . . 106.8(11) ?
    C12 N1 H1N . . 111.5(11) ?
    C14 N1 H1N . . 110.1(11) ?
    C9 N2 C11 . . 109.82(14) ?
    C9 N2 C13 . . 109.48(14) ?
    C11 N2 C13 . . 109.17(15) ?
    C9 N2 H2N . . 109.9(11) ?
    C11 N2 H2N . . 106.9(11) ?
    C13 N2 H2N . . 111.5(11) ?
    C6 C1 C2 . . 118.69(16) ?
    C6 C1 C7 . . 119.60(16) ?
    C2 C1 C7 . . 121.71(16) ?
    C3 C2 C1 . . 120.90(16) ?
    C3 C2 H2A . . 119.6 ?
    C1 C2 H2A . . 119.6 ?
    C2 C3 C4 . . 120.26(17) ?
    C2 C3 H3A . . 119.9 ?
    C4 C3 H3A . . 119.9 ?
    C3 C4 C5 . . 118.80(16) ?
    C3 C4 C8 . . 120.66(16) ?
    C5 C4 C8 . . 120.54(16) ?
    C6 C5 C4 . . 120.92(16) ?
    C6 C5 H5A . . 119.5 ?
    C4 C5 H5A . . 119.5 ?
    C5 C6 C1 . . 120.40(17) ?
    C5 C6 H6A . . 119.8 ?
    C1 C6 H6A . . 119.8 ?
    O1 C7 O2 . . 124.21(17) ?
    O1 C7 C1 . . 120.01(17) ?
    O2 C7 C1 . . 115.77(16) ?
    O3 C8 O4 . . 124.30(17) ?
    O3 C8 C4 . . 120.41(17) ?
    O4 C8 C4 . . 115.28(16) ?
    N2 C9 C10 . . 109.63(14) ?
    N2 C9 H9A . . 109.7 ?
    C10 C9 H9A . . 109.7 ?
    N2 C9 H9B . . 109.7 ?
    C10 C9 H9B . . 109.7 ?
    H9A C9 H9B . . 108.2 ?
    N1 C10 C9 . . 109.09(14) ?
    N1 C10 H10A . . 109.9 ?
    C9 C10 H10A . . 109.9 ?
    N1 C10 H10B . . 109.9 ?
    C9 C10 H10B . . 109.9 ?
    H10A C10 H10B . . 108.3 ?
    N2 C11 C12 . . 109.40(14) ?
    N2 C11 H11A . . 109.8 ?
    C12 C11 H11A . . 109.8 ?
    N2 C11 H11B . . 109.8 ?
    C12 C11 H11B . . 109.8 ?
    H11A C11 H11B . . 108.2 ?
    N1 C12 C11 . . 109.31(14) ?
    N1 C12 H12A . . 109.8 ?
    C11 C12 H12A . . 109.8 ?
    N1 C12 H12B . . 109.8 ?
    C11 C12 H12B . . 109.8 ?
    H12A C12 H12B . . 108.3 ?
    N2 C13 C14 . . 108.99(15) ?
    N2 C13 H13A . . 109.9 ?
    C14 C13 H13A . . 109.9 ?
    N2 C13 H13B . . 109.9 ?
    C14 C13 H13B . . 109.9 ?
    H13A C13 H13B . . 108.3 ?
    N1 C14 C13 . . 109.66(14) ?
    N1 C14 H14A . . 109.7 ?
    C13 C14 H14A . . 109.7 ?
    N1 C14 H14B . . 109.7 ?
    C13 C14 H14B . . 109.7 ?
    H14A C14 H14B . . 108.2 ?
loop_
    _geom_hbond_atom_site_label_D
    _geom_hbond_atom_site_label_H
    _geom_hbond_atom_site_label_A
    _geom_hbond_site_symmetry_A
    _geom_hbond_distance_DH
    _geom_hbond_distance_HA
    _geom_hbond_distance_DA
    _geom_hbond_angle_DHA
    N1 H1N O2 . 0.954(15) 1.623(15) 2.5757(19) 176.8(17)
    N2 H2N O4 1_365 0.959(15) 1.600(15) 2.5589(19) 177.9(18)
data_global
_journal_date_recd_electronic     2008-07-18
_journal_date_accepted     2008-08-06
_journal_name_full     'Acta Crystallographica, Section E'
_journal_year     2008
_journal_volume     64
_journal_issue      9
_journal_page_first     o1764
_journal_page_last     o1764
_journal_paper_category     QO
_journal_coeditor_code     PV2092
_publ_contact_author_name     'E Yang'
_publ_contact_author_address
;
College of Chemistry and Materials Science,
Fujian Normal University, Fuzhou, 350007
;
_publ_contact_author_email     'yangeli66@yahoo.com.cn'
_publ_contact_author_fax     ?
_publ_contact_author_phone     ' '
_publ_section_title
;
1,4-Diazoniabicyclo[2.2.2]octane terephthalate
;
loop_
    _publ_author_name
    _publ_author_address
    'E Yang'
;
College of Chemistry and Materials Science
Fujian Normal University
Fuzhou 350007
People's Republic of China
;
    'Xu-Chun Song'
;
College of Chemistry and Materials Science
Fujian Normal University
Fuzhou 350007
People's Republic of China
;
    'Jian-Wei Zhu'
;
College of Chemistry and Chemical Engineering
Xiamen University
Xiamen 361005
People's Republic of China
;
