# Supplementary material for: 1,4-Diazo­niabicyclo­[2.2.2]octane terephthalate
Source: Acta Crystallogr Sect E Struct Rep Online. 2008 Aug 16;64(Pt 9):o1764. doi: 10.1107/S1600536808025312 (PMC2960572; doi:10.1107/S1600536808025312)
Supplement: Supplementary file 2 [file e-64-o1764-Isup2.hkl]

# 
# h,k,l, Fc-squared, Fo-squared, sigma(Fo-squared) and status flag 
# 
data_I
_shelx_title ' a in P-1' 
_shelx_refln_list_code          4 
_shelx_F_calc_maximum      129.23 
_exptl_crystal_F_000       296.00 
_reflns_d_resolution_high  0.8397 
 
loop_ 
 _symmetry_equiv_pos_as_xyz 
 'x, y, z' 
 '-x, -y, -z' 
 
_cell_length_a     7.8046 
_cell_length_b     9.5482 
_cell_length_c    10.8075 
_cell_angle_alpha  65.990 
_cell_angle_beta   78.436 
_cell_angle_gamma  66.180 
 
_shelx_F_squared_multiplier     1.000 
 
loop_ 
 _refln_index_h 
 _refln_index_k 
 _refln_index_l 
 _refln_F_squared_calc 
 _refln_F_squared_meas 
 _refln_F_squared_sigma 
 _refln_observed_status 
   1   0   0        0.43       -0.32      0.32 o 
   2   0   0     1782.43     1893.39     32.73 o 
   3   0   0      126.31      134.05      2.05 o 
   4   0   0      377.24      420.13      4.46 o 
   5   0   0       14.97       14.50      1.04 o 
   6   0   0       35.98       34.95      2.07 o 
   7   0   0        2.20        1.17      0.98 o 
   8   0   0       10.30        8.48      1.71 o 
  -8   1   0       14.54       14.81      1.80 o 
  -7   1   0       67.64       73.25      3.56 o 
  -6   1   0        3.23        0.53      0.93 o 
  -5   1   0       95.04       99.07      3.50 o 
  -4   1   0      282.01      280.97      5.22 o 
  -3   1   0       27.03       24.60      1.02 o 
  -2   1   0      740.91      689.33      8.03 o 
  -1   1   0      493.88      467.67      6.28 o 
   0   1   0      158.00      129.38      1.38 o 
   1   1   0       17.78       12.66      0.62 o 
   2   1   0      832.58      827.59     11.29 o 
   3   1   0      182.49      166.18      2.99 o 
   4   1   0      454.57      435.18      9.23 o 
   5   1   0       30.31       28.44      1.28 o 
   6   1   0       26.89       30.15      4.73 o 
   7   1   0       37.61       33.28      2.11 o 
   8   1   0        1.19        1.50      1.08 o 
  -7   2   0        0.34        1.70      1.76 o 
  -6   2   0        2.15        2.79      1.15 o 
  -5   2   0        2.79        1.92      0.83 o 
  -4   2   0        3.69        3.68      0.96 o 
  -3   2   0      318.34      372.13      6.61 o 
  -2   2   0        2.85        3.07      0.52 o 
  -1   2   0     1155.95     1258.17     10.66 o 
   0   2   0      152.34      147.56      1.85 o 
   1   2   0    16701.09    16812.22    228.02 o 
   2   2   0        0.02       -0.09      0.24 o 
   3   2   0       22.13       30.82      0.68 o 
   4   2   0        0.43        1.04      0.33 o 
   5   2   0        2.58        1.52      0.33 o 
   6   2   0       27.51       27.37      1.36 o 
   7   2   0      211.56      210.05      7.18 o 
   8   2   0        0.14        1.08      0.98 o 
  -7   3   0        9.23        6.88      2.18 o 
  -6   3   0       54.56       62.36      3.54 o 
  -5   3   0        5.97        2.78      1.11 o 
  -4   3   0       74.00       70.78      3.08 o 
  -3   3   0        0.39        0.56      0.56 o 
  -2   3   0       26.25       27.00      1.35 o 
  -1   3   0        0.06        1.10      0.32 o 
   0   3   0       14.28       17.33      0.69 o 
   1   3   0      285.10      289.43      2.98 o 
   2   3   0       12.30       13.14      0.75 o 
   3   3   0       59.05       56.09      1.30 o 
   4   3   0        2.33        1.82      0.40 o 
   5   3   0       14.82       11.65      0.66 o 
   6   3   0       14.63       19.53      1.27 o 
   7   3   0      102.49       94.42      2.78 o 
   8   3   0        1.19        0.00      0.80 o 
   9   3   0        5.93        6.38      1.50 o 
  -6   4   0        0.01        1.69      1.32 o 
  -5   4   0        5.26        3.97      1.43 o 
  -4   4   0       51.96       46.88      2.93 o 
  -3   4   0       12.40       11.41      1.67 o 
  -2   4   0       44.72       34.06      1.69 o 
  -1   4   0        1.26        2.16      0.42 o 
   0   4   0        0.64        0.72      0.36 o 
   1   4   0      121.68      119.46      1.68 o 
   2   4   0      784.96      791.36      6.99 o 
   3   4   0       15.98       17.01      1.47 o 
   4   4   0       11.69       14.81      1.32 o 
   5   4   0       14.55       12.85      1.12 o 
   6   4   0        3.41        3.36      0.83 o 
   7   4   0       55.60       60.50      2.39 o 
   8   4   0       58.27       58.13      2.56 o 
   9   4   0        0.48        2.25      1.22 o 
  -5   5   0        8.91        8.06      2.26 o 
  -4   5   0      115.37       96.89      7.51 o 
  -3   5   0      103.81       99.35      4.16 o 
  -2   5   0      160.04      165.49      5.17 o 
  -1   5   0       11.37       12.91      0.89 o 
   0   5   0        1.47        2.23      0.52 o 
   1   5   0       65.62       63.62      1.35 o 
   2   5   0        0.79        0.05      0.27 o 
   3   5   0      299.51      312.09      3.77 o 
   4   5   0       56.30       58.10      1.43 o 
   5   5   0        0.13       -0.06      0.62 o 
   6   5   0       86.96       85.39      2.79 o 
   7   5   0       29.90       27.48      3.32 o 
   8   5   0      253.56      288.04      7.12 o 
   9   5   0        0.22        0.80      1.25 o 
  -5   6   0       34.00       46.18      3.72 o 
  -4   6   0        7.14        8.24      1.88 o 
  -3   6   0       38.92       36.05      3.01 o 
  -2   6   0       95.45       96.14      4.28 o 
  -1   6   0       12.03        9.61      3.05 o 
   0   6   0        8.84       12.36      1.44 o 
   1   6   0        5.89        8.89      1.20 o 
   2   6   0        5.87        8.40      0.67 o 
   3   6   0      487.94      487.58      5.47 o 
   4   6   0        8.50       10.27      1.06 o 
   5   6   0        4.72        6.07      1.06 o 
   6   6   0        5.72        5.06      1.32 o 
   7   6   0       41.27       41.79      2.84 o 
   8   6   0       18.11       20.18      2.44 o 
  -4   7   0        8.78       13.91      2.53 o 
  -3   7   0       31.03       29.56      3.14 o 
  -2   7   0       50.50       44.23      5.86 o 
  -1   7   0       59.39       61.40      3.72 o 
   0   7   0        1.12        1.83      1.06 o 
   1   7   0       36.01       35.40      1.53 o 
   2   7   0        7.43        4.49      0.85 o 
   3   7   0      174.81      154.57      3.88 o 
   4   7   0      113.47      107.90      2.75 o 
   5   7   0       77.97       80.42      3.30 o 
   6   7   0        8.32       10.47      1.81 o 
   7   7   0       31.12       32.99      2.80 o 
   8   7   0        3.95        3.25      1.42 o 
  -2   8   0        0.59        0.62      1.99 o 
  -1   8   0       41.43       46.20      5.65 o 
   0   8   0        0.00       -1.51      1.51 o 
   1   8   0        0.34        0.53      0.76 o 
   2   8   0        0.21       -0.69      0.87 o 
   3   8   0       17.32       20.20      1.51 o 
   4   8   0      114.05      105.53      2.93 o 
   5   8   0        1.74        1.42      0.91 o 
   6   8   0        0.06       -0.61      1.15 o 
   7   8   0        8.78        7.89      1.91 o 
  -1   9   0       16.70       15.59      4.02 o 
   0   9   0      184.06      189.68     10.58 o 
   1   9   0        4.07        7.57      1.80 o 
   2   9   0       10.62        9.96      1.82 o 
   3   9   0        3.68        3.74      1.34 o 
   4   9   0       26.77       27.99      1.85 o 
   5   9   0       17.40       15.54      1.73 o 
   6   9   0        0.47        0.54      0.96 o 
   7   9   0        3.98        2.17      1.62 o 
   1  10   0        7.82       12.86      4.06 o 
   2  10   0        0.02        0.69      1.46 o 
   3  10   0        4.89        5.68      1.79 o 
   4  10   0       42.05       37.15      3.04 o 
   5  10   0        0.82        1.83      1.15 o 
  -6  -9   1        1.86        1.55      1.12 o 
  -5  -9   1        0.08       -0.87      0.87 o 
  -4  -9   1        2.87        3.28      1.43 o 
  -3  -9   1        3.71        1.25      2.22 o 
  -2  -9   1       14.69       17.55      2.23 o 
  -1  -9   1       16.46       11.46      3.50 o 
   0  -9   1        0.71        1.65      1.38 o 
  -7  -8   1        2.44        0.57      1.43 o 
  -6  -8   1       19.38       18.71      2.48 o 
  -5  -8   1       40.98       45.30      5.83 o 
  -4  -8   1        0.18        0.43      0.75 o 
  -3  -8   1        0.94        1.88      0.82 o 
  -2  -8   1        0.20       -0.33      0.95 o 
  -1  -8   1       74.43       61.16      2.40 o 
   0  -8   1       27.82       32.15      5.00 o 
   1  -8   1        8.22        5.71      2.80 o 
   2  -8   1        2.12        1.86      2.18 o 
  -8  -7   1        1.00        1.88      1.46 o 
  -7  -7   1       10.35        9.40      1.91 o 
  -6  -7   1       25.65       21.81      3.08 o 
  -5  -7   1        8.79        9.52      1.28 o 
  -4  -7   1      189.78      178.04      3.69 o 
  -3  -7   1       48.86       48.38      1.96 o 
  -2  -7   1      136.98      151.85      3.35 o 
  -1  -7   1       52.04       45.96      1.99 o 
   0  -7   1        8.84        6.09      1.29 o 
   1  -7   1       49.82       48.07      5.30 o 
   2  -7   1        1.66        3.18      1.56 o 
   3  -7   1        3.80        3.36      1.68 o 
  -8  -6   1        8.63        5.86      1.66 o 
  -7  -6   1        0.20       -0.48      0.96 o 
  -6  -6   1       65.74       55.52      6.37 o 
  -5  -6   1       52.35       50.71      2.08 o 
  -4  -6   1      137.42      132.94      3.27 o 
  -3  -6   1       11.08       11.63      1.05 o 
  -2  -6   1        4.16        4.90      0.61 o 
  -1  -6   1       28.72       32.10      1.25 o 
   0  -6   1       72.18       78.65      2.53 o 
   1  -6   1        6.65        8.51      1.70 o 
   2  -6   1      261.31      288.55      7.74 o 
   3  -6   1        0.80       -0.57      1.11 o 
   4  -6   1        4.39        4.69      1.73 o 
  -8  -5   1        3.07        3.53      1.36 o 
  -7  -5   1       23.65       22.50      2.23 o 
  -6  -5   1       29.96       26.28      2.54 o 
  -5  -5   1      134.74      145.01      3.70 o 
  -4  -5   1       16.23       14.62      0.91 o 
  -3  -5   1      395.71      393.57      4.59 o 
  -2  -5   1        3.02        3.79      0.48 o 
  -1  -5   1      153.70      164.30      2.33 o 
   0  -5   1      227.05      241.50      3.28 o 
   1  -5   1       30.00       29.63      2.32 o 
   2  -5   1       48.31       41.27      2.78 o 
   3  -5   1       23.76       26.97      2.51 o 
   4  -5   1        0.98        1.37      1.23 o 
   5  -5   1        9.61        6.40      3.28 o 
  -8  -4   1       90.70       91.18      4.55 o 
  -7  -4   1        5.11        2.70      0.99 o 
  -6  -4   1        7.57        8.85      1.21 o 
  -5  -4   1      155.06      152.39      3.60 o 
  -4  -4   1      161.44      159.19      2.34 o 
  -3  -4   1        0.25       -0.20      0.33 o 
  -2  -4   1       10.80       10.60      0.52 o 
  -1  -4   1      354.63      344.09      3.21 o 
   0  -4   1       33.42       32.61      1.04 o 
   1  -4   1       86.79       98.04      3.19 o 
   2  -4   1        5.60        4.15      1.13 o 
   3  -4   1      213.44      208.26      5.67 o 
   4  -4   1        2.15        0.44      1.65 o 
   5  -4   1       22.08       16.10      2.20 o 
   6  -4   1        0.30       -0.61      1.15 o 
  -8  -3   1        0.08        0.86      1.09 o 
  -7  -3   1       26.94       28.49      2.32 o 
  -6  -3   1        0.02       -0.45      0.63 o 
  -5  -3   1        9.44       11.43      1.12 o 
  -4  -3   1       64.97       70.36      3.11 o 
  -3  -3   1      143.89      154.40      2.10 o 
  -2  -3   1        0.73        0.39      0.31 o 
  -1  -3   1      340.42      354.15      3.02 o 
   0  -3   1        6.89        4.86      0.44 o 
   1  -3   1      265.26      260.24      2.79 o 
   2  -3   1       17.45       18.36      1.45 o 
   3  -3   1       86.64       84.69      2.30 o 
   4  -3   1       14.06       16.75      4.89 o 
   5  -3   1        6.94        1.94      3.41 o 
   6  -3   1       11.64       13.02      2.00 o 
   7  -3   1        2.95        2.08      1.74 o 
  -8  -2   1        0.19       -0.56      0.94 o 
  -7  -2   1        0.15        0.48      0.82 o 
  -6  -2   1      205.18      214.44      4.38 o 
  -5  -2   1      246.55      244.72      4.38 o 
  -4  -2   1       89.13       89.95      1.80 o 
  -3  -2   1       51.31       51.20      1.25 o 
  -2  -2   1       17.73       22.80      0.73 o 
  -1  -2   1      457.96      428.39      5.78 o 
   0  -2   1      301.83      284.45      2.61 o 
   1  -2   1        9.62       12.14      0.68 o 
   2  -2   1     3045.89     3328.72     30.65 o 
   3  -2   1       15.34       15.49      1.38 o 
   4  -2   1      416.88      387.66      7.31 o 
   5  -2   1        0.14        1.59      1.16 o 
   6  -2   1      105.74       74.22      3.33 o 
   7  -2   1        0.66        1.71      1.18 o 
  -8  -1   1        0.44        1.08      1.13 o 
  -7  -1   1       36.15       36.42      4.12 o 
  -6  -1   1       93.19       96.07      3.27 o 
  -5  -1   1       20.31       21.45      3.43 o 
  -4  -1   1       15.68       15.40      0.67 o 
  -3  -1   1      242.97      212.09      2.71 o 
  -2  -1   1        2.52        2.78      0.46 o 
  -1  -1   1       82.91      106.68      3.72 o 
   0  -1   1      271.99      253.24      2.30 o 
   1  -1   1       40.01       36.87      0.83 o 
   2  -1   1      683.64      653.81      9.67 o 
   3  -1   1        2.38        3.58      0.61 o 
   4  -1   1      552.06      547.80      6.64 o 
   5  -1   1       28.92       31.16      1.44 o 
   6  -1   1        0.44        1.01      0.63 o 
   7  -1   1       23.93       24.17      2.20 o 
   8  -1   1       20.90       16.72      2.49 o 
  -8   0   1        0.13        0.26      1.15 o 
  -7   0   1        2.31        1.90      1.95 o 
  -6   0   1       23.95       24.62      2.26 o 
  -5   0   1      166.40      160.79      4.17 o 
  -4   0   1      138.12      137.64      2.87 o 
  -3   0   1     1024.01     1086.71      9.96 o 
  -2   0   1        9.23        8.79      0.54 o 
  -1   0   1     1658.85     1425.01     28.14 o 
   0   0   1        0.19       -0.18      0.18 o 
   1   0   1      614.89      483.73      8.72 o 
   2   0   1       24.18       26.71      1.16 o 
   3   0   1     7158.42     8053.69     94.24 o 
   4   0   1        3.78        5.60      1.00 o 
   5   0   1      387.10      368.75      4.57 o 
   6   0   1        0.05        0.39      0.63 o 
   7   0   1       60.47       49.71      2.60 o 
   8   0   1        0.57       -0.14      1.56 o 
  -8   1   1        0.23       -0.84      1.31 o 
  -7   1   1        1.42        1.78      1.17 o 
  -6   1   1       20.48       16.10      1.83 o 
  -5   1   1       18.00       19.34      3.27 o 
  -4   1   1      230.74      243.02      4.22 o 
  -3   1   1       45.68       40.98      1.17 o 
  -2   1   1      696.58      637.01      7.25 o 
  -1   1   1     1146.79     1090.53     12.40 o 
   0   1   1      159.82      133.12      1.36 o 
   1   1   1       20.35       25.04      1.30 o 
   2   1   1      223.03      217.81      3.88 o 
   3   1   1      897.33      844.81     11.82 o 
   4   1   1       30.55       28.32      1.77 o 
   5   1   1       61.38       60.15      3.33 o 
   6   1   1       29.29       31.07      1.96 o 
   7   1   1       12.35        9.76      1.21 o 
   8   1   1        0.04        1.73      1.03 o 
  -7   2   1        0.27       -0.62      0.91 o 
  -6   2   1       14.83       14.39      1.51 o 
  -5   2   1       10.25        9.74      1.05 o 
  -4   2   1      133.17      119.91      3.40 o 
  -3   2   1        4.72        5.03      0.50 o 
  -2   2   1     4192.27     4430.45     34.53 o 
  -1   2   1       38.64       39.74      0.90 o 
   0   2   1       26.42       11.26      0.48 o 
   1   2   1      488.60      548.88      5.60 o 
   2   2   1        0.07        2.43      0.44 o 
   3   2   1       64.73       68.33      1.81 o 
   4   2   1      936.90     1002.47     11.86 o 
   5   2   1        0.12        0.76      0.66 o 
   6   2   1       17.36       23.17      2.27 o 
   7   2   1        0.07        0.06      1.07 o 
   8   2   1       19.93       22.19      1.67 o 
   9   2   1        6.97        8.44      1.74 o 
  -7   3   1       28.26       29.15      3.61 o 
  -6   3   1       36.07       38.63      3.70 o 
  -5   3   1       16.03        8.57      1.48 o 
  -4   3   1      118.16      118.56      2.56 o 
  -3   3   1       37.48       37.41      1.50 o 
  -2   3   1      690.15      684.08      9.71 o 
  -1   3   1      112.59      101.10      1.60 o 
   0   3   1      245.08      217.64      3.19 o 
   1   3   1       27.08       19.23      0.59 o 
   2   3   1     6028.44     5840.12     75.62 o 
   3   3   1        0.12       -0.13      0.21 o 
   4   3   1      387.11      365.70      5.56 o 
   5   3   1       19.08       20.39      1.42 o 
   6   3   1       23.72       27.80      2.34 o 
   7   3   1        0.97        1.11      1.09 o 
   8   3   1       21.79       20.58      1.67 o 
   9   3   1        0.00        2.32      1.07 o 
  -6   4   1        0.37       -0.52      1.18 o 
  -5   4   1       91.31       84.07      4.22 o 
  -4   4   1        0.90        1.22      0.73 o 
  -3   4   1       36.17       30.85      2.35 o 
  -2   4   1      148.23      142.33      3.37 o 
  -1   4   1     1703.03     1849.88     20.36 o 
   0   4   1       30.58       31.39      1.14 o 
   1   4   1      352.23      355.31      3.77 o 
   2   4   1       15.87       14.92      0.69 o 
   3   4   1        1.24        1.82      0.47 o 
   4   4   1       49.53       55.79      1.47 o 
   5   4   1      211.95      223.66      2.80 o 
   6   4   1       40.71       42.11      1.63 o 
   7   4   1        2.04        1.32      0.67 o 
   8   4   1        4.14        2.62      0.89 o 
   9   4   1       13.25       15.72      1.69 o 
  -5   5   1       20.08       15.97      1.98 o 
  -4   5   1       16.37       10.23      1.58 o 
  -3   5   1      427.62      421.46      9.02 o 
  -2   5   1       26.99       23.89      1.70 o 
  -1   5   1      517.45      515.45      5.99 o 
   0   5   1      207.89      194.15      2.85 o 
   1   5   1      299.79      308.88      4.35 o 
   2   5   1       24.33       29.01      0.71 o 
   3   5   1      718.58      738.53      7.34 o 
   4   5   1        1.56        0.12      0.53 o 
   5   5   1       29.52       22.93      1.62 o 
   6   5   1       35.22       41.65      1.86 o 
   7   5   1       15.45       12.33      1.49 o 
   8   5   1        1.01       -0.51      2.38 o 
   9   5   1        1.08        1.93      1.19 o 
  -5   6   1        0.02       -0.47      1.04 o 
  -4   6   1       25.12       25.66      2.39 o 
  -3   6   1       28.44       27.47      3.24 o 
  -2   6   1       40.26       44.05      3.01 o 
  -1   6   1       93.62       87.37      3.81 o 
   0   6   1      388.96      414.58      5.50 o 
   1   6   1        1.17        3.58      0.64 o 
   2   6   1       19.94       17.79      0.82 o 
   3   6   1       33.57       26.15      1.27 o 
   4   6   1       20.09       24.08      1.47 o 
   5   6   1       70.27       68.43      3.01 o 
   6   6   1      156.91      149.31      4.59 o 
   7   6   1       40.29       37.49      2.50 o 
   8   6   1       31.83       33.90      6.78 o 
   9   6   1       35.05       35.98      4.60 o 
  -4   7   1        0.17       -1.07      1.07 o 
  -3   7   1        0.84       -0.19      1.15 o 
  -2   7   1      111.66      115.89      5.02 o 
  -1   7   1       32.71       36.40      2.95 o 
   0   7   1       51.39       58.04      2.81 o 
   1   7   1      110.46      109.74      2.71 o 
   2   7   1       30.90       35.69      1.65 o 
   3   7   1        0.67        2.04      0.69 o 
   4   7   1       33.73       30.94      1.53 o 
   5   7   1        0.00       -0.70      0.70 o 
   6   7   1        0.08        1.36      1.06 o 
   7   7   1        7.97        8.04      1.61 o 
   8   7   1       15.09       14.95      2.13 o 
  -3   8   1        0.67        0.25      2.02 o 
  -2   8   1       11.88       13.12      3.78 o 
  -1   8   1       19.22       26.34      4.52 o 
   0   8   1        4.65        3.68      1.21 o 
   1   8   1       75.33       77.41      2.53 o 
   2   8   1        0.01       -0.61      0.61 o 
   3   8   1        1.23        0.82      0.72 o 
   4   8   1       26.00       24.64      1.57 o 
   5   8   1        3.25        2.35      1.01 o 
   6   8   1       40.48       38.77      3.01 o 
   7   8   1       41.24       40.43      3.13 o 
   8   8   1        0.22        2.34      1.41 o 
  -1   9   1        0.02        0.32      2.32 o 
   0   9   1        3.82        4.91      2.62 o 
   1   9   1        0.15        0.16      1.10 o 
   2   9   1       15.29       13.65      1.92 o 
   3   9   1       27.85       27.71      2.74 o 
   4   9   1        0.00        0.94      0.82 o 
   5   9   1        1.41        0.13      0.82 o 
   6   9   1        0.91        0.71      0.95 o 
   7   9   1        0.91        0.29      1.27 o 
   1  10   1        3.46        1.70      2.56 o 
   2  10   1        7.46        7.65      3.37 o 
   3  10   1        0.98        0.26      1.15 o 
   4  10   1        3.70        2.01      1.11 o 
   5  10   1       14.60       17.62      1.81 o 
   6  10   1        1.11        1.19      1.09 o 
  -5  -9   2        3.29        2.57      1.47 o 
  -4  -9   2        2.79        3.08      1.80 o 
  -3  -9   2        6.07        5.21      2.60 o 
  -2  -9   2        0.57       -0.50      1.25 o 
  -1  -9   2        6.93        8.12      3.31 o 
  -6  -8   2        1.75        2.67      1.11 o 
  -5  -8   2       21.25       16.78      1.83 o 
  -4  -8   2        3.87        2.93      1.10 o 
  -3  -8   2       24.64       26.02      3.23 o 
  -2  -8   2       41.70       42.95      2.89 o 
  -1  -8   2        2.10        3.92      1.07 o 
   0  -8   2        8.55        8.78      1.77 o 
   1  -8   2       52.68       54.64      6.54 o 
  -7  -7   2        7.35        5.23      1.69 o 
  -6  -7   2        2.28        0.44      0.89 o 
  -5  -7   2       22.30       24.22      2.12 o 
  -4  -7   2       84.09       89.98      3.40 o 
  -3  -7   2       83.60       91.12      2.67 o 
  -2  -7   2        2.28        2.27      2.05 o 
  -1  -7   2       52.15       54.96      2.22 o 
   0  -7   2       67.57       56.10      5.52 o 
   1  -7   2      418.62      448.17     16.33 o 
   2  -7   2        0.13       -0.69      1.83 o 
   3  -7   2       13.48       13.89      2.62 o 
  -8  -6   2        1.62        3.29      1.53 o 
  -7  -6   2       35.85       38.07      4.72 o 
  -6  -6   2        4.52        4.77      1.51 o 
  -5  -6   2        0.08        0.22      0.74 o 
  -4  -6   2        7.79        9.31      1.06 o 
  -3  -6   2      175.21      157.30      3.00 o 
  -2  -6   2       74.37       83.25      2.02 o 
  -1  -6   2       49.54       48.20      1.93 o 
   0  -6   2        5.90        5.45      1.02 o 
   1  -6   2        1.83        2.76      1.29 o 
   2  -6   2      111.17      115.75      4.97 o 
   3  -6   2        1.01        0.04      1.27 o 
   4  -6   2        6.38        6.26      1.81 o 
  -8  -5   2       78.71       80.96      4.22 o 
  -7  -5   2       19.03       17.74      1.90 o 
  -6  -5   2       34.38       38.79      3.70 o 
  -5  -5   2        4.29        2.03      0.72 o 
  -4  -5   2       62.22       68.67      2.05 o 
  -3  -5   2      149.49      142.45      2.62 o 
  -2  -5   2       54.22       60.91      1.41 o 
  -1  -5   2        0.51        0.54      0.40 o 
   0  -5   2      182.43      199.23      6.05 o 
   1  -5   2       16.86       15.43      1.90 o 
   2  -5   2      304.29      293.29      9.78 o 
   3  -5   2       99.06       94.97      4.27 o 
   4  -5   2        3.53        0.58      1.44 o 
   5  -5   2        0.03        0.27      1.28 o 
  -8  -4   2       43.86       44.98      3.67 o 
  -7  -4   2       31.55       33.65      2.94 o 
  -6  -4   2       23.10       23.31      1.83 o 
  -5  -4   2        2.58        4.24      1.04 o 
  -4  -4   2       32.35       39.77      1.62 o 
  -3  -4   2       27.39       31.50      1.17 o 
  -2  -4   2       18.84       22.27      0.84 o 
  -1  -4   2       25.45       24.04      0.83 o 
   0  -4   2      347.33      382.74      4.20 o 
   1  -4   2        1.66        2.20      0.96 o 
   2  -4   2       36.29       36.95      2.49 o 
   3  -4   2        5.48        4.58      1.35 o 
   4  -4   2        3.32        2.85      1.21 o 
   5  -4   2        0.08       -0.41      1.07 o 
   6  -4   2       49.87       55.32      3.68 o 
  -8  -3   2        4.17        2.51      2.78 o 
  -7  -3   2      357.10      353.63      7.94 o 
  -6  -3   2        0.94        1.43      0.83 o 
  -5  -3   2      250.70      264.66      5.14 o 
  -4  -3   2        2.56        3.22      0.56 o 
  -3  -3   2       73.17       78.23      1.56 o 
  -2  -3   2        0.00        0.28      0.24 o 
  -1  -3   2      128.32      124.16      1.74 o 
   0  -3   2        8.50        9.91      0.57 o 
   1  -3   2      146.13      140.36      2.61 o 
   2  -3   2      161.01      138.91      4.08 o 
   3  -3   2      103.32       90.72      9.51 o 
   4  -3   2       35.26       35.83      2.98 o 
   5  -3   2       22.45       17.99      4.72 o 
   6  -3   2        2.21        4.23      1.47 o 
  -8  -2   2        1.57        0.14      1.07 o 
  -7  -2   2      478.59      484.77      9.61 o 
  -6  -2   2        1.53        2.89      1.01 o 
  -5  -2   2        2.59        0.53      0.83 o 
  -4  -2   2        4.90        5.31      0.83 o 
  -3  -2   2      763.41      778.77      7.56 o 
  -2  -2   2     1025.58     1007.67      8.28 o 
  -1  -2   2       15.71       23.40      0.64 o 
   0  -2   2      243.87      238.09      2.45 o 
   1  -2   2      408.54      392.52      6.66 o 
   2  -2   2       18.23       15.79      2.17 o 
   3  -2   2       73.68       75.96      1.76 o 
   4  -2   2        0.57       -0.67      0.67 o 
   5  -2   2        0.00       -0.80      0.80 o 
   6  -2   2        0.05       -0.01      1.64 o 
   7  -2   2        4.74        7.27      2.04 o 
  -8  -1   2       29.67       32.62      3.62 o 
  -7  -1   2       90.42       90.72      3.82 o 
  -6  -1   2      643.55      636.27     11.01 o 
  -5  -1   2      247.68      236.18      5.38 o 
  -4  -1   2      424.67      409.99     12.86 o 
  -3  -1   2        0.69        2.55      0.34 o 
  -2  -1   2      520.41      491.67      5.00 o 
  -1  -1   2       31.15       27.65      0.66 o 
   0  -1   2      666.25      612.56      4.61 o 
   1  -1   2       46.18       54.70      2.62 o 
   2  -1   2      166.41      161.97      3.44 o 
   3  -1   2       70.55       81.35      1.89 o 
   4  -1   2      167.80      172.70      4.02 o 
   5  -1   2        1.63        4.74      3.25 o 
   6  -1   2        1.97        2.95      1.03 o 
   7  -1   2       45.22       50.89      7.03 o 
   8  -1   2        0.47        0.31      1.30 o 
  -8   0   2        5.01        3.71      1.84 o 
  -7   0   2        0.89        1.56      1.10 o 
  -6   0   2      645.72      638.39     11.37 o 
  -5   0   2        1.74        1.43      0.90 o 
  -4   0   2       18.60       19.00      1.48 o 
  -3   0   2        0.27        0.08      0.54 o 
  -2   0   2      554.29      493.42      5.47 o 
  -1   0   2       32.74       26.53      0.60 o 
   0   0   2     8053.98     7911.01     62.13 o 
   1   0   2        7.04        6.38      0.45 o 
   2   0   2       18.69       29.49      0.67 o 
   3   0   2      123.32      131.93      3.17 o 
   4   0   2      290.48      319.63      4.17 o 
   5   0   2       15.74       16.52      0.81 o 
   6   0   2        1.41        0.55      2.26 o 
   7   0   2       17.49       13.14      3.63 o 
   8   0   2        1.24        1.42      1.89 o 
  -8   1   2        4.41        3.76      2.01 o 
  -7   1   2       15.81       16.28      2.19 o 
  -6   1   2       79.56       79.50      3.58 o 
  -5   1   2      111.75       97.55      3.59 o 
  -4   1   2        0.52        0.31      0.54 o 
  -3   1   2        0.41        1.29      0.34 o 
  -2   1   2      209.41      185.86      2.67 o 
  -1   1   2      304.76      290.02      2.66 o 
   0   1   2       30.75       17.18      0.60 o 
   1   1   2        0.17        0.17      0.19 o 
   2   1   2       14.55       14.64      0.97 o 
   3   1   2      413.29      399.80      6.71 o 
   4   1   2      275.09      279.06      5.68 o 
   5   1   2       86.58       86.25      3.19 o 
   6   1   2      296.47      300.59      5.89 o 
   7   1   2        0.17        0.58      0.69 o 
   8   1   2       37.10       38.31      2.25 o 
  -7   2   2        0.89        1.35      1.09 o 
  -6   2   2        0.38        1.80      1.17 o 
  -5   2   2      160.89      153.54      4.90 o 
  -4   2   2       31.50       32.12      2.54 o 
  -3   2   2      105.02      110.39      1.83 o 
  -2   2   2        1.27        1.05      0.41 o 
  -1   2   2      229.52      263.06      2.27 o 
   0   2   2        5.43        4.68      0.37 o 
   1   2   2    15661.13    15753.07    104.85 o 
   2   2   2      293.25      278.05      4.97 o 
   3   2   2      240.49      266.57      5.16 o 
   4   2   2       71.78       78.63      2.74 o 
   5   2   2       12.54       17.05      2.07 o 
   6   2   2       40.11       39.33      2.19 o 
   7   2   2       16.02       12.71      2.00 o 
   8   2   2        9.50        6.42      2.86 o 
   9   2   2       16.58       18.05      2.29 o 
  -7   3   2        2.19        7.14      2.38 o 
  -6   3   2        2.51        3.32      1.36 o 
  -5   3   2        1.93        1.09      1.08 o 
  -4   3   2       69.66       72.45      2.52 o 
  -3   3   2      162.89      155.95      2.81 o 
  -2   3   2       81.40       76.77      1.80 o 
  -1   3   2      330.35      306.22      3.27 o 
   0   3   2        0.25        0.77      0.30 o 
   1   3   2     2522.35     2581.86     21.09 o 
   2   3   2       23.90       29.17      0.69 o 
   3   3   2       39.42       35.59      1.30 o 
   4   3   2      139.56      129.70      2.96 o 
   5   3   2     1194.46     1144.75     14.18 o 
   6   3   2       16.16       14.96      1.46 o 
   7   3   2      319.56      339.31      8.47 o 
   8   3   2        0.12        1.02      1.27 o 
   9   3   2        8.09        6.69      2.65 o 
  -6   4   2        5.86        9.44      2.09 o 
  -5   4   2        0.17        0.60      1.15 o 
  -4   4   2       98.07       97.86      2.96 o 
  -3   4   2        0.11        0.56      0.59 o 
  -2   4   2       21.40       12.60      1.51 o 
  -1   4   2       36.96       41.41      1.47 o 
   0   4   2      213.28      221.25      2.98 o 
   1   4   2     1018.38     1016.26      9.17 o 
   2   4   2     4491.25     4429.95     39.99 o 
   3   4   2      415.09      437.29      4.62 o 
   4   4   2        1.02        1.48      0.31 o 
   5   4   2        1.68        1.36      0.85 o 
   6   4   2       16.73       19.56      1.77 o 
   7   4   2       76.85       75.02      3.73 o 
   8   4   2       16.93       18.71      2.68 o 
   9   4   2        2.13        1.69      0.89 o 
  -5   5   2        2.53        4.39      1.24 o 
  -4   5   2       34.76       29.91      2.24 o 
  -3   5   2       33.90       40.03      2.31 o 
  -2   5   2       77.14       82.87      3.28 o 
  -1   5   2        6.49        8.44      0.82 o 
   0   5   2       27.77       27.99      1.12 o 
   1   5   2       35.60       42.08      1.38 o 
   2   5   2      766.30      767.31      8.68 o 
   3   5   2      256.79      276.75      3.55 o 
   4   5   2        6.59        7.19      0.76 o 
   5   5   2        0.95        0.60      0.54 o 
   6   5   2       77.50       72.06      2.18 o 
   7   5   2        4.77        5.82      1.47 o 
   8   5   2        0.51        0.90      1.40 o 
   9   5   2        3.21        5.61      2.32 o 
  -5   6   2        4.02        4.00      1.91 o 
  -4   6   2        1.98        1.23      1.12 o 
  -3   6   2       74.14       77.61      3.66 o 
  -2   6   2       31.43       31.27      2.60 o 
  -1   6   2        0.01       -0.26      0.54 o 
   0   6   2       72.13       80.60      2.18 o 
   1   6   2        1.84        2.32      0.55 o 
   2   6   2       96.48       97.72      2.28 o 
   3   6   2      913.98      877.40     10.03 o 
   4   6   2       26.05       24.76      1.21 o 
   5   6   2        0.04        0.20      0.75 o 
   6   6   2        5.70        4.16      1.11 o 
   7   6   2       11.74       15.02      1.62 o 
   8   6   2        4.40        4.64      1.86 o 
   9   6   2       15.22       17.44      2.77 o 
  -4   7   2        1.09        0.39      1.16 o 
  -3   7   2      113.62      109.53      4.09 o 
  -2   7   2       21.38       29.26      2.89 o 
  -1   7   2       47.93       57.07      3.50 o 
   0   7   2        1.79        2.30      1.01 o 
   1   7   2        0.03        0.52      0.63 o 
   2   7   2        5.39        7.15      0.97 o 
   3   7   2        1.35        1.18      0.68 o 
   4   7   2       64.57       67.63      2.21 o 
   5   7   2        2.97        2.17      1.00 o 
   6   7   2        0.35        0.86      1.01 o 
   7   7   2       10.41       12.93      2.21 o 
   8   7   2        1.06        0.91      1.21 o 
  -3   8   2       11.84       17.70      3.85 o 
  -2   8   2        9.15        9.47      3.00 o 
  -1   8   2        4.47        7.92      2.87 o 
   0   8   2        0.00       -0.52      0.91 o 
   1   8   2       40.18       34.90      5.51 o 
   2   8   2        0.10        0.93      0.69 o 
   3   8   2       20.81       27.07      2.75 o 
   4   8   2      118.37      115.30      3.50 o 
   5   8   2       54.14       53.61      2.02 o 
   6   8   2        1.41       -0.13      0.99 o 
   7   8   2        7.27        7.24      2.32 o 
   8   8   2        0.01       -0.61      1.03 o 
  -2   9   2       18.54       19.21      4.48 o 
  -1   9   2       79.79       87.90      7.71 o 
   0   9   2       23.42       19.41      4.31 o 
   1   9   2        5.17        5.71      2.87 o 
   2   9   2        0.82       -0.63      0.80 o 
   3   9   2        3.62        5.03      1.03 o 
   4   9   2        9.99        9.25      1.19 o 
   5   9   2       12.07       11.98      1.53 o 
   6   9   2        0.00       -0.73      0.87 o 
   7   9   2        7.85        9.49      4.01 o 
   0  10   2        5.57        4.39      3.09 o 
   1  10   2        9.85       15.75      2.44 o 
   2  10   2       19.27       20.76      2.37 o 
   3  10   2        0.01        0.37      1.01 o 
   4  10   2       10.50       10.65      1.36 o 
   5  10   2        3.60        2.73      1.03 o 
   6  10   2        2.17        2.26      1.33 o 
  -3  -9   3        2.00        3.58      1.97 o 
  -6  -8   3        3.90        4.56      1.43 o 
  -5  -8   3       18.22       21.68      2.89 o 
  -4  -8   3       19.69       18.59      2.75 o 
  -3  -8   3        0.39       -0.22      1.10 o 
  -2  -8   3        0.12        2.33      1.29 o 
  -1  -8   3       16.32       16.24      2.00 o 
   0  -8   3       39.67       41.33      3.09 o 
   1  -8   3        4.70        9.72      3.48 o 
  -7  -7   3        8.46       14.14      1.83 o 
  -6  -7   3        1.96        1.29      1.07 o 
  -5  -7   3        1.46        2.68      1.09 o 
  -4  -7   3        1.25        2.67      1.38 o 
  -3  -7   3        2.66        1.16      1.97 o 
  -2  -7   3        0.00        0.21      1.11 o 
  -1  -7   3       25.37       26.80      2.09 o 
   0  -7   3       13.74       13.79      1.92 o 
   1  -7   3        5.78        8.16      2.84 o 
   2  -7   3        0.60        0.23      2.09 o 
  -7  -6   3        5.82        7.30      1.84 o 
  -6  -6   3        1.39       -0.20      0.88 o 
  -5  -6   3        4.53        5.99      1.18 o 
  -4  -6   3      198.76      198.51      4.03 o 
  -3  -6   3        0.24       -0.33      0.86 o 
  -2  -6   3        0.05        0.02      0.60 o 
  -1  -6   3        1.04        0.76      0.72 o 
   0  -6   3       53.84       56.41      2.97 o 
   1  -6   3       26.80       23.12      2.58 o 
   2  -6   3      138.78      145.59      7.31 o 
   3  -6   3        3.88        4.38      1.68 o 
   4  -6   3       18.79       21.95      2.98 o 
  -8  -5   3        0.03       -0.71      1.47 o 
  -7  -5   3       12.32       11.23      1.77 o 
  -6  -5   3       46.15       44.80      2.68 o 
  -5  -5   3       29.47       30.66      1.66 o 
  -4  -5   3       21.37       19.22      1.36 o 
  -3  -5   3       36.34       39.24      1.51 o 
  -2  -5   3       28.72       28.27      1.12 o 
  -1  -5   3      124.30      140.38      2.87 o 
   0  -5   3       29.33       31.94      1.42 o 
   1  -5   3        0.00       -0.68      0.86 o 
   2  -5   3        0.16        0.91      1.13 o 
   3  -5   3        4.60        4.10      1.52 o 
   4  -5   3        0.72        1.97      1.36 o 
   5  -5   3        0.21       -0.47      1.35 o 
  -8  -4   3       86.81       90.77      4.41 o 
  -7  -4   3        0.91        2.29      1.74 o 
  -6  -4   3        8.06        9.37      1.45 o 
  -5  -4   3       26.68       25.77      1.66 o 
  -4  -4   3       16.12       18.15      1.66 o 
  -3  -4   3       78.36       79.13      1.89 o 
  -2  -4   3        9.26       12.34      0.72 o 
  -1  -4   3      155.97      157.16      2.38 o 
   0  -4   3       39.22       40.27      1.36 o 
   1  -4   3        2.06        0.46      0.90 o 
   2  -4   3      132.72      124.35      4.45 o 
   3  -4   3     1115.80     1090.79     17.35 o 
   4  -4   3       28.77       28.10      6.38 o 
   5  -4   3       61.33       61.88      4.75 o 
  -8  -3   3       17.52       19.47      2.46 o 
  -7  -3   3        0.03        0.92      1.27 o 
  -6  -3   3       19.52       19.10      2.06 o 
  -5  -3   3       22.68       21.75      1.73 o 
  -4  -3   3      324.73      341.14      4.74 o 
  -3  -3   3       40.43       46.83      1.56 o 
  -2  -3   3     1165.19     1175.45      8.24 o 
  -1  -3   3      226.04      245.37      2.63 o 
   0  -3   3      579.40      662.39      5.24 o 
   1  -3   3       93.57       92.81      2.36 o 
   2  -3   3       14.59       11.12      1.93 o 
   3  -3   3        3.20        3.28      1.10 o 
   4  -3   3       49.34       53.72      6.17 o 
   5  -3   3        0.70        0.89      1.04 o 
   6  -3   3        2.83        0.43      1.89 o 
  -8  -2   3        5.33        1.99      1.88 o 
  -7  -2   3      101.11      104.40      6.05 o 
  -6  -2   3       62.14       66.79      3.20 o 
  -5  -2   3       27.10       21.83      2.52 o 
  -4  -2   3      201.15      193.87      3.48 o 
  -3  -2   3        0.23        0.24      0.42 o 
  -2  -2   3        0.62        0.70      0.28 o 
  -1  -2   3      312.30      313.38      3.11 o 
   0  -2   3      276.33      283.28      2.69 o 
   1  -2   3       84.36       89.74      2.13 o 
   2  -2   3       87.92       75.37      6.33 o 
   3  -2   3       82.78       74.07      2.92 o 
   4  -2   3      798.58      752.41     12.22 o 
   5  -2   3        0.52        0.54      0.95 o 
   6  -2   3       12.07       22.47      2.25 o 
   7  -2   3        0.63        1.86      1.23 o 
  -8  -1   3        0.36        0.23      1.26 o 
  -7  -1   3       25.90       24.94      2.45 o 
  -6  -1   3       24.19       27.55      2.28 o 
  -5  -1   3        8.55        8.63      2.82 o 
  -4  -1   3       63.40       65.80      2.01 o 
  -3  -1   3      646.84      719.33      8.24 o 
  -2  -1   3      486.32      498.56      4.89 o 
  -1  -1   3     1725.79     1690.03     10.67 o 
   0  -1   3      253.43      268.46      2.72 o 
   1  -1   3      360.39      382.58      4.48 o 
   2  -1   3      124.78      116.76      3.10 o 
   3  -1   3        8.20       10.56      0.90 o 
   4  -1   3      164.51      148.30      3.96 o 
   5  -1   3        4.90        5.84      1.18 o 
   6  -1   3       18.72       15.37      3.58 o 
   7  -1   3        1.29        3.25      1.20 o 
  -8   0   3       11.07       10.86      2.54 o 
  -7   0   3       15.11       15.41      2.13 o 
  -6   0   3        0.97        1.44      1.10 o 
  -5   0   3      431.79      443.99      8.72 o 
  -4   0   3      109.54      108.52      2.37 o 
  -3   0   3       48.80       52.57      1.54 o 
  -2   0   3        2.60        3.36      0.49 o 
  -1   0   3        2.28        2.91      0.34 o 
   0   0   3        0.01        0.08      0.61 o 
   1   0   3      168.82      141.28      1.91 o 
   2   0   3       11.50       11.73      0.59 o 
   3   0   3      220.09      265.38      3.07 o 
   4   0   3       24.11       22.31      0.82 o 
   5   0   3       67.54       69.97      2.30 o 
   6   0   3        2.76        3.24      0.90 o 
   7   0   3        9.45        6.80      1.25 o 
   8   0   3        0.04        0.63      1.04 o 
  -7   1   3        3.11        2.91      1.41 o 
  -6   1   3       91.09       85.70      3.90 o 
  -5   1   3       68.62       58.69      2.39 o 
  -4   1   3       41.26       39.92      1.35 o 
  -3   1   3      199.20      200.24      2.93 o 
  -2   1   3       25.93       37.81      1.12 o 
  -1   1   3      352.19      320.52      2.86 o 
   0   1   3       10.63        9.31      0.41 o 
   1   1   3      549.26      505.36      4.59 o 
   2   1   3       48.58       58.25      1.06 o 
   3   1   3      149.92      134.11      3.33 o 
   4   1   3       60.77       58.26      4.73 o 
   5   1   3       16.21       15.95      1.64 o 
   6   1   3       19.44       22.95      3.22 o 
   7   1   3       27.98       20.51      3.38 o 
   8   1   3        5.31        7.69      1.27 o 
  -7   2   3        0.46        0.21      2.07 o 
  -6   2   3       39.94       45.61      3.20 o 
  -5   2   3       73.96       78.35      3.60 o 
  -4   2   3      736.94      742.39      7.79 o 
  -3   2   3      167.42      156.30      2.74 o 
  -2   2   3       45.42       46.50      1.15 o 
  -1   2   3       19.02       15.03      0.58 o 
   0   2   3       23.28       23.28      0.68 o 
   1   2   3      556.51      517.42      4.49 o 
   2   2   3      615.43      573.17      5.40 o 
   3   2   3       17.68       20.21      3.14 o 
   4   2   3      535.57      579.31      9.67 o 
   5   2   3      126.05      117.60      3.78 o 
   6   2   3       39.95       40.70      2.60 o 
   7   2   3       45.64       40.20      2.98 o 
   8   2   3       15.11       12.66      3.43 o 
  -7   3   3        2.50        3.35      2.10 o 
  -6   3   3        9.76        6.77      1.38 o 
  -5   3   3      199.25      187.89      6.32 o 
  -4   3   3      206.74      193.78      3.61 o 
  -3   3   3      124.33      118.95      1.98 o 
  -2   3   3        0.00        0.68      0.35 o 
  -1   3   3        1.56        0.23      0.26 o 
   0   3   3      409.17      399.25      4.40 o 
   1   3   3        6.02        5.84      0.52 o 
   2   3   3      725.53      726.21      6.93 o 
   3   3   3       52.90       58.02      2.37 o 
   4   3   3      117.29      106.29      5.29 o 
   5   3   3        4.98        6.39      1.24 o 
   6   3   3      118.59      121.42      3.48 o 
   7   3   3        0.07       -0.69      0.71 o 
   8   3   3       50.30       48.61      5.10 o 
   9   3   3        0.13       -1.01      1.89 o 
  -6   4   3        0.25       -1.04      1.15 o 
  -5   4   3       14.71       12.31      1.72 o 
  -4   4   3      155.06      148.25      3.29 o 
  -3   4   3      263.07      268.89      8.15 o 
  -2   4   3       90.91       88.99      2.20 o 
  -1   4   3      373.06      376.37      7.21 o 
   0   4   3        0.63        1.05      0.39 o 
   1   4   3      132.18      123.71      2.02 o 
   2   4   3       66.93       65.55      1.48 o 
   3   4   3       95.21       93.34      1.49 o 
   4   4   3       33.70       29.64      0.77 o 
   5   4   3      277.97      283.53      5.21 o 
   6   4   3       52.80       47.23      2.28 o 
   7   4   3       21.58       25.02      1.95 o 
   8   4   3        5.97        4.43      2.31 o 
  -5   5   3        0.73       -0.01      1.10 o 
  -4   5   3       90.25       81.36      2.62 o 
  -3   5   3       14.12       21.50      1.83 o 
  -2   5   3       19.52       17.31      1.36 o 
  -1   5   3      272.66      263.21      3.93 o 
   0   5   3        8.46       10.09      0.93 o 
   1   5   3       59.80       60.33      1.60 o 
   2   5   3      396.75      407.93      6.23 o 
   3   5   3     1727.05     1739.91     16.89 o 
   4   5   3        1.61        2.79      0.59 o 
   5   5   3      163.84      163.91      3.23 o 
   6   5   3       47.33       46.27      1.52 o 
   7   5   3       30.18       39.53      2.91 o 
   8   5   3        0.42        0.19      1.66 o 
   9   5   3       24.55       18.11      3.96 o 
  -5   6   3        3.89        5.94      2.01 o 
  -4   6   3        9.46        9.76      1.66 o 
  -3   6   3        0.12        0.57      0.93 o 
  -2   6   3        2.26        3.08      0.91 o 
  -1   6   3       12.23       13.61      0.98 o 
   0   6   3      518.49      534.19      5.34 o 
   1   6   3        4.02        2.31      0.50 o 
   2   6   3        1.68        2.04      0.61 o 
   3   6   3      329.90      319.88      6.88 o 
   4   6   3        8.34        9.06      1.29 o 
   5   6   3        0.45       -0.62      0.62 o 
   6   6   3       72.45       73.96      2.76 o 
   7   6   3       84.36       85.03      2.96 o 
   8   6   3        0.68        1.94      1.30 o 
   9   6   3        1.88        2.20      1.12 o 
  -4   7   3       10.58        8.52      1.72 o 
  -3   7   3       12.19       13.39      1.86 o 
  -2   7   3       72.88       78.83      3.24 o 
  -1   7   3        0.66        0.23      1.27 o 
   0   7   3       89.19       92.05      3.94 o 
   1   7   3        9.67       10.84      1.08 o 
   2   7   3       19.47       18.52      1.24 o 
   3   7   3        1.40        0.92      0.64 o 
   4   7   3      341.17      308.61      4.94 o 
   5   7   3       22.53       24.18      2.03 o 
   6   7   3       32.97       28.55      2.16 o 
   7   7   3        1.17       -0.16      0.88 o 
   8   7   3        0.41       -0.09      1.82 o 
  -3   8   3        7.27       10.66      3.40 o 
  -2   8   3        4.46        5.11      2.63 o 
  -1   8   3        0.00        0.23      1.96 o 
   0   8   3       18.61       22.62      1.73 o 
   1   8   3      129.00      130.48      3.68 o 
   2   8   3       20.86       20.42      1.44 o 
   3   8   3        5.61        5.65      0.93 o 
   4   8   3      402.63      371.39      6.10 o 
   5   8   3        2.49        4.30      1.32 o 
   6   8   3        2.72        4.55      1.29 o 
   7   8   3       30.26       36.05      2.74 o 
   8   8   3       43.50       45.11      3.69 o 
  -2   9   3       10.53        8.85      3.41 o 
  -1   9   3        7.95       12.19      3.52 o 
   0   9   3       20.04       21.21      4.27 o 
   1   9   3       19.09       15.39      1.69 o 
   2   9   3       23.82       30.18      2.11 o 
   3   9   3        3.04        3.18      1.17 o 
   4   9   3       16.33       14.85      1.72 o 
   5   9   3       33.72       30.27      1.74 o 
   6   9   3        9.87       11.57      2.06 o 
   7   9   3        3.84        3.44      1.39 o 
   8   9   3        3.13        2.06      1.46 o 
   0  10   3       11.75       15.48      4.17 o 
   1  10   3       45.86       57.94      3.39 o 
   2  10   3       19.42       24.04      2.48 o 
   3  10   3        0.92        0.08      0.93 o 
   4  10   3        4.94        6.03      1.17 o 
   5  10   3       48.28       39.87      2.16 o 
   6  10   3        5.90        5.07      1.18 o 
   7  10   3        7.35        7.74      1.93 o 
   3  11   3        3.88        4.00      1.56 o 
   4  11   3        0.09       -0.98      0.98 o 
   5  11   3        3.68        4.98      1.24 o 
  -4  -8   4        3.16        3.91      1.87 o 
  -3  -8   4        2.28        3.54      1.86 o 
  -2  -8   4       35.92       43.64      3.67 o 
  -1  -8   4       23.51       25.77      4.74 o 
  -6  -7   4        2.19        1.98      1.46 o 
  -5  -7   4       14.86       15.59      1.83 o 
  -4  -7   4       27.15       29.21      3.18 o 
  -3  -7   4        0.53       -0.27      1.28 o 
  -2  -7   4        0.33        0.74      1.02 o 
  -1  -7   4        5.11        6.72      1.52 o 
   0  -7   4       20.95       19.97      2.29 o 
   1  -7   4       14.00       10.54      1.98 o 
   2  -7   4        1.99        1.17      2.09 o 
  -7  -6   4       19.15       16.03      5.39 o 
  -6  -6   4        2.74        1.95      1.10 o 
  -5  -6   4        7.21       10.19      1.55 o 
  -4  -6   4       21.29       30.57      1.83 o 
  -3  -6   4        0.43       -0.89      0.89 o 
  -2  -6   4       45.07       53.01      2.52 o 
  -1  -6   4       72.60       73.39      2.29 o 
   0  -6   4       10.06       15.35      1.90 o 
   1  -6   4        1.58        1.32      1.92 o 
   2  -6   4        7.42        6.33      1.85 o 
   3  -6   4        0.20        1.97      1.47 o 
  -7  -5   4        3.69        3.67      1.68 o 
  -6  -5   4        2.93        2.32      1.04 o 
  -5  -5   4        1.79        1.06      1.02 o 
  -4  -5   4       18.23       16.92      1.39 o 
  -3  -5   4       85.75       85.86      2.51 o 
  -2  -5   4        0.31       -0.45      0.45 o 
  -1  -5   4        8.97        7.14      0.92 o 
   0  -5   4       25.26       26.60      2.99 o 
   1  -5   4        1.00        0.09      1.05 o 
   2  -5   4      285.58      287.94      7.84 o 
   3  -5   4       26.78       23.07      3.39 o 
   4  -5   4       11.49        9.98      2.14 o 
  -7  -4   4       18.88       17.79      2.46 o 
  -6  -4   4       57.86       60.54      2.56 o 
  -5  -4   4        6.86        7.25      1.15 o 
  -4  -4   4       35.55       35.77      2.45 o 
  -3  -4   4        9.00       10.30      1.05 o 
  -2  -4   4        2.10        4.60      0.78 o 
  -1  -4   4       48.30       44.98      1.24 o 
   0  -4   4      149.46      151.07      2.90 o 
   1  -4   4       50.27       49.06      2.95 o 
   2  -4   4       66.51       63.32      3.31 o 
   3  -4   4        5.73        3.90      1.44 o 
   4  -4   4        0.08       -0.34      1.16 o 
   5  -4   4       15.91       22.37      2.72 o 
  -8  -3   4        2.28        3.04      1.93 o 
  -7  -3   4        0.41        1.50      1.35 o 
  -6  -3   4        0.81        1.65      1.23 o 
  -5  -3   4       22.86       25.51      2.44 o 
  -4  -3   4        0.05        0.54      0.70 o 
  -3  -3   4        0.00        0.42      0.63 o 
  -2  -3   4        0.08        0.47      0.41 o 
  -1  -3   4        0.26        0.97      0.44 o 
   0  -3   4        1.81        1.08      0.42 o 
   1  -3   4      419.98      395.37      5.98 o 
   2  -3   4      234.08      238.19      6.03 o 
   3  -3   4      667.93      648.07     11.75 o 
   4  -3   4       82.63       72.32      5.58 o 
   5  -3   4        4.45        4.01      1.40 o 
   6  -3   4       16.13       11.18      2.39 o 
  -8  -2   4        0.25        0.61      1.71 o 
  -7  -2   4       83.37       81.26      7.28 o 
  -6  -2   4        1.81        1.65      2.01 o 
  -5  -2   4       36.62       36.72      2.24 o 
  -4  -2   4       21.37       17.87      1.30 o 
  -3  -2   4      170.25      173.62      3.52 o 
  -2  -2   4      196.44      207.46      2.72 o 
  -1  -2   4        9.67       12.20      0.64 o 
   0  -2   4       58.67       66.06      1.26 o 
   1  -2   4      757.39      785.52      8.39 o 
   2  -2   4       67.91       68.99      3.51 o 
   3  -2   4        7.44        8.76      1.40 o 
   4  -2   4       29.36       24.76      2.11 o 
   5  -2   4       13.97       15.57      1.90 o 
   6  -2   4        0.09       -0.61      0.93 o 
   7  -2   4      124.20      140.31      5.24 o 
  -8  -1   4        3.79        2.02      1.78 o 
  -7  -1   4       16.59       17.49      2.29 o 
  -6  -1   4      283.32      279.95      8.30 o 
  -5  -1   4       30.95       31.30      1.65 o 
  -4  -1   4      401.36      409.20      7.79 o 
  -3  -1   4        5.53        8.18      0.92 o 
  -2  -1   4       12.22       15.94      0.69 o 
  -1  -1   4       28.09       25.17      0.76 o 
   0  -1   4        0.34        0.56      0.28 o 
   1  -1   4      259.65      276.79      3.90 o 
   2  -1   4      181.06      175.49      3.27 o 
   3  -1   4       91.20       76.70      4.93 o 
   4  -1   4      140.65      131.49      3.94 o 
   5  -1   4       12.73       13.93      1.63 o 
   6  -1   4        0.10       -1.00      1.18 o 
   7  -1   4       12.19        9.39      2.34 o 
  -7   0   4        5.45        4.75      1.52 o 
  -6   0   4      387.61      389.04      8.76 o 
  -5   0   4        5.53        6.86      0.99 o 
  -4   0   4       33.39       41.14      2.01 o 
  -3   0   4        0.13        0.55      0.48 o 
  -2   0   4     1312.63     1418.05     10.03 o 
  -1   0   4       40.65       43.89      0.91 o 
   0   0   4      674.54      700.46      5.09 o 
   1   0   4        9.56        9.33      0.74 o 
   2   0   4     1202.53     1258.66     11.21 o 
   3   0   4       13.75       14.34      0.73 o 
   4   0   4        0.00       -0.70      0.86 o 
   5   0   4        7.23        9.89      2.66 o 
   6   0   4        0.45        0.70      0.91 o 
   7   0   4        0.30       -0.03      0.84 o 
   8   0   4       39.27       49.09      3.36 o 
  -7   1   4       28.54       28.72      2.91 o 
  -6   1   4       46.81       40.26      3.17 o 
  -5   1   4      722.97      696.97      7.98 o 
  -4   1   4       50.71       50.14      2.61 o 
  -3   1   4      488.49      494.33      5.75 o 
  -2   1   4      254.38      265.32      2.71 o 
  -1   1   4      148.34      151.33      1.90 o 
   0   1   4     1004.98      986.93      6.67 o 
   1   1   4      320.38      339.85      3.19 o 
   2   1   4      172.02      194.95      4.04 o 
   3   1   4       21.01       19.47      0.88 o 
   4   1   4       12.42       12.97      0.59 o 
   5   1   4        4.15        4.43      1.89 o 
   6   1   4        0.54       -1.09      1.09 o 
   7   1   4        0.68        1.17      0.77 o 
   8   1   4        6.07        8.25      1.39 o 
  -7   2   4       20.63       18.06      3.23 o 
  -6   2   4        1.46        0.61      1.24 o 
  -5   2   4      585.42      587.11      9.50 o 
  -4   2   4       77.82       75.44      2.08 o 
  -3   2   4       75.24       85.77      2.41 o 
  -2   2   4       10.69       11.17      0.55 o 
  -1   2   4     1969.51     2050.75     13.79 o 
   0   2   4     1246.61     1246.99      8.19 o 
   1   2   4      200.30      215.77      3.51 o 
   2   2   4      113.67      113.98      1.91 o 
   3   2   4      449.80      462.63      4.61 o 
   4   2   4       26.50       27.13      1.82 o 
   5   2   4       16.81       17.00      1.69 o 
   6   2   4       68.17       68.93      4.44 o 
   7   2   4       11.09       10.50      2.71 o 
   8   2   4       16.60       21.00      3.93 o 
  -6   3   4       26.07       30.28      2.39 o 
  -5   3   4       25.15       27.56      1.91 o 
  -4   3   4       60.30       55.36      2.24 o 
  -3   3   4       45.17       42.90      1.39 o 
  -2   3   4       77.97       81.86      1.41 o 
  -1   3   4       19.51       27.48      1.03 o 
   0   3   4      295.45      307.15      4.62 o 
   1   3   4       65.59       59.56      1.22 o 
   2   3   4      484.57      506.74      5.57 o 
   3   3   4        0.24       -0.13      0.31 o 
   4   3   4      246.15      240.10      6.69 o 
   5   3   4      235.52      231.66      5.86 o 
   6   3   4       67.20       58.36      8.03 o 
   7   3   4      164.81      153.75      7.25 o 
   8   3   4        1.41        1.92      1.91 o 
   9   3   4        0.13       -0.64      2.02 o 
  -6   4   4        2.31        0.12      1.03 o 
  -5   4   4        6.35        4.20      1.15 o 
  -4   4   4      398.99      382.70      7.59 o 
  -3   4   4       11.86       13.34      1.21 o 
  -2   4   4       18.36       21.77      1.06 o 
  -1   4   4       44.74       46.43      1.16 o 
   0   4   4      193.05      209.75      2.80 o 
   1   4   4        3.01        4.35      0.46 o 
   2   4   4      412.36      426.87      6.31 o 
   3   4   4      188.29      178.14      2.72 o 
   4   4   4       81.78       94.92      1.62 o 
   5   4   4        1.85        2.38      1.11 o 
   6   4   4        8.30        8.34      1.25 o 
   7   4   4       96.44      101.19      3.46 o 
   8   4   4        3.30        2.80      1.93 o 
  -5   5   4        1.83        3.72      1.21 o 
  -4   5   4        5.10        5.38      1.21 o 
  -3   5   4        3.41        1.69      0.76 o 
  -2   5   4       77.95       84.09      2.54 o 
  -1   5   4       77.25       85.82      2.15 o 
   0   5   4       50.91       49.01      2.08 o 
   1   5   4       12.67       11.04      0.67 o 
   2   5   4      114.10      119.97      2.50 o 
   3   5   4        4.62        3.24      0.47 o 
   4   5   4        0.47        0.71      0.94 o 
   5   5   4      122.61      120.62      3.27 o 
   6   5   4      257.03      251.35      6.82 o 
   7   5   4        4.52        7.16      1.81 o 
   8   5   4       81.67       81.75      6.12 o 
   9   5   4        0.05       -1.74      1.74 o 
  -5   6   4        0.39        1.91      2.21 o 
  -4   6   4        2.81        2.14      1.49 o 
  -3   6   4       65.86       65.01      4.49 o 
  -2   6   4       80.43       82.36      2.71 o 
  -1   6   4       22.12       24.70      1.23 o 
   0   6   4        7.17        5.79      0.67 o 
   1   6   4        9.26        6.95      0.91 o 
   2   6   4       80.74       91.83      2.40 o 
   3   6   4      696.56      696.80      8.29 o 
   4   6   4        8.81       10.03      1.97 o 
   5   6   4       24.78       27.02      1.75 o 
   6   6   4       19.27       18.03      2.13 o 
   7   6   4        2.23        1.69      0.70 o 
   8   6   4        0.10       -0.38      0.63 o 
   9   6   4       10.05        9.12      3.13 o 
  -4   7   4        2.68        3.57      1.72 o 
  -3   7   4        9.22        8.43      1.54 o 
  -2   7   4       38.48       37.93      2.52 o 
  -1   7   4       35.53       37.34      1.92 o 
   0   7   4       71.49       82.75      3.46 o 
   1   7   4        7.57        4.52      1.21 o 
   2   7   4        5.24        5.19      0.90 o 
   3   7   4       17.96       15.66      1.24 o 
   4   7   4        0.22        0.57      0.57 o 
   5   7   4        0.31        0.68      1.98 o 
   6   7   4        1.26        3.66      1.04 o 
   7   7   4       36.75       32.14      2.12 o 
   8   7   4       22.20       29.68      2.10 o 
   9   7   4        8.09       10.51      3.44 o 
  -3   8   4        0.34        0.93      2.09 o 
  -2   8   4        2.03       -1.51      1.57 o 
  -1   8   4        2.52        3.60      1.64 o 
   0   8   4       30.64       33.24      2.01 o 
   1   8   4       64.11       57.60      2.72 o 
   2   8   4        1.14        1.38      0.75 o 
   3   8   4       27.10       25.82      1.83 o 
   4   8   4       64.93       54.95      2.24 o 
   5   8   4      115.25      107.04      4.06 o 
   6   8   4        5.90        7.78      1.50 o 
   7   8   4       21.24       15.04      1.89 o 
   8   8   4        7.33       10.07      1.72 o 
  -2   9   4       23.37       30.52      5.14 o 
  -1   9   4        7.02       11.20      3.43 o 
   0   9   4        7.25        6.09      1.45 o 
   1   9   4        3.50        3.89      1.13 o 
   2   9   4        0.30       -0.14      0.67 o 
   3   9   4       30.28       31.70      1.79 o 
   4   9   4        3.90        3.77      0.91 o 
   5   9   4        0.10       -0.02      0.76 o 
   6   9   4        3.20        3.02      1.32 o 
   7   9   4        0.22        2.59      1.29 o 
   8   9   4        3.51        2.66      2.16 o 
   0  10   4       20.38       26.14      5.06 o 
   1  10   4        0.20        0.10      1.18 o 
   2  10   4       45.54       37.71      2.91 o 
   3  10   4        4.19        3.34      0.97 o 
   4  10   4       22.33       21.64      1.71 o 
   5  10   4        5.13        5.39      1.11 o 
   6  10   4       43.30       39.84      2.77 o 
   7  10   4        2.15        3.56      1.63 o 
   2  11   4        2.53        1.01      2.06 o 
   3  11   4        0.00        0.25      1.04 o 
   4  11   4        0.23        0.44      1.12 o 
   5  11   4        0.17       -0.12      0.90 o 
  -5  -7   5        0.01        0.18      1.61 o 
  -4  -7   5       28.34       24.26      3.21 o 
  -3  -7   5        2.29        1.57      1.69 o 
  -2  -7   5       10.38       10.63      1.87 o 
  -1  -7   5        7.18        6.92      2.36 o 
   0  -7   5        4.53        3.33      1.45 o 
   1  -7   5        1.60        0.64      1.36 o 
  -6  -6   5        0.88        2.17      2.40 o 
  -5  -6   5        0.00        0.42      1.04 o 
  -4  -6   5       88.89       90.72      4.11 o 
  -3  -6   5        1.35       -0.14      1.06 o 
  -2  -6   5        3.55        1.81      1.38 o 
  -1  -6   5        3.69        1.22      1.32 o 
   0  -6   5        1.09        0.79      1.11 o 
   1  -6   5       49.10       48.61      5.35 o 
   2  -6   5       20.86       13.59      3.79 o 
  -6  -5   5       25.97       26.78      2.31 o 
  -5  -5   5       17.08       21.87      1.96 o 
  -4  -5   5        2.45        2.96      1.23 o 
  -3  -5   5      318.14      342.02      8.59 o 
  -2  -5   5        1.84        2.68      0.68 o 
  -1  -5   5       41.60       46.95      1.69 o 
   0  -5   5        0.65        1.73      1.08 o 
   1  -5   5       14.83       17.65      3.48 o 
   2  -5   5       17.24       14.51      3.17 o 
   3  -5   5       23.51       24.90      2.87 o 
   4  -5   5        0.29       -0.25      1.26 o 
  -7  -4   5        0.90        1.53      1.92 o 
  -6  -4   5        5.83        7.80      1.38 o 
  -5  -4   5        1.81        0.93      0.95 o 
  -4  -4   5       23.63       24.07      1.81 o 
  -3  -4   5      201.83      185.75      6.53 o 
  -2  -4   5        7.67        7.07      0.75 o 
  -1  -4   5        7.79       10.59      0.93 o 
   0  -4   5       12.57       14.54      1.11 o 
   1  -4   5       11.59       16.77      2.09 o 
   2  -4   5        2.42        5.02      1.65 o 
   3  -4   5      224.59      209.33      6.61 o 
   4  -4   5        8.03        8.23      2.56 o 
   5  -4   5        5.85        7.43      1.93 o 
  -7  -3   5       16.22       14.80      2.43 o 
  -6  -3   5       72.77       72.70      2.88 o 
  -5  -3   5       26.90       24.96      1.80 o 
  -4  -3   5       22.33       22.75      1.70 o 
  -3  -3   5        0.67        1.44      1.39 o 
  -2  -3   5       76.47       80.59      1.71 o 
  -1  -3   5        1.23        1.36      0.48 o 
   0  -3   5       13.51       20.15      1.02 o 
   1  -3   5        1.49        3.46      1.01 o 
   2  -3   5        1.69        4.43      1.43 o 
   3  -3   5       11.23       14.19      2.75 o 
   4  -3   5        0.02       -0.84      0.94 o 
   5  -3   5        6.37        8.87      1.85 o 
  -7  -2   5       45.15       49.92      3.63 o 
  -6  -2   5        4.35        5.01      1.13 o 
  -5  -2   5        1.50        1.47      1.16 o 
  -4  -2   5        5.17        6.34      1.05 o 
  -3  -2   5        1.34        0.61      0.72 o 
  -2  -2   5      269.06      266.98      3.14 o 
  -1  -2   5      125.83      128.00      2.24 o 
   0  -2   5       99.73      115.45      1.95 o 
   1  -2   5        3.88        4.95      0.82 o 
   2  -2   5        9.11        9.29      1.10 o 
   3  -2   5       89.59       89.22      3.64 o 
   4  -2   5     1029.91      984.64     15.87 o 
   5  -2   5        2.00        3.09      1.22 o 
   6  -2   5       53.87       54.58      3.35 o 
  -7  -1   5       53.68       60.90      3.19 o 
  -6  -1   5       10.21        7.96      1.67 o 
  -5  -1   5        9.24        8.29      1.06 o 
  -4  -1   5       38.68       38.00      1.66 o 
  -3  -1   5      147.34      169.31      3.20 o 
  -2  -1   5       10.78       12.14      0.63 o 
  -1  -1   5      433.42      472.84      4.15 o 
   0  -1   5       87.59       97.08      1.56 o 
   1  -1   5      353.17      393.19      4.46 o 
   2  -1   5       87.59       94.98      2.55 o 
   3  -1   5       51.30       48.02      2.51 o 
   4  -1   5      112.16      107.43      4.25 o 
   5  -1   5        0.51        1.53      0.97 o 
   6  -1   5        2.52        2.26      1.17 o 
   7  -1   5        9.13        5.11      2.41 o 
  -7   0   5        3.23        6.09      1.76 o 
  -6   0   5       15.32       15.42      1.82 o 
  -5   0   5        2.67        2.15      0.78 o 
  -4   0   5        4.69        7.03      0.94 o 
  -3   0   5       86.34       89.54      2.26 o 
  -2   0   5        0.00       -0.26      0.28 o 
  -1   0   5      173.41      195.83      2.25 o 
   0   0   5        0.50        0.68      0.31 o 
   1   0   5       84.11       97.86      1.85 o 
   2   0   5       10.96       11.76      0.76 o 
   3   0   5      359.54      337.32      6.56 o 
   4   0   5       70.75       64.34      2.67 o 
   5   0   5     1664.68     1621.62     21.87 o 
   6   0   5        9.07        9.33      1.39 o 
   7   0   5       33.38       33.05      2.35 o 
  -7   1   5        0.55        4.22      2.19 o 
  -6   1   5       11.97       15.55      2.30 o 
  -5   1   5      112.20      103.25      2.71 o 
  -4   1   5       26.45       27.67      1.45 o 
  -3   1   5      240.44      238.39      4.70 o 
  -2   1   5      343.02      375.51      4.68 o 
  -1   1   5        1.30        0.50      0.30 o 
   0   1   5       75.67       77.07      1.28 o 
   1   1   5        1.96        2.60      0.42 o 
   2   1   5      162.08      185.78      2.68 o 
   3   1   5      225.16      225.94      3.17 o 
   4   1   5      312.14      308.40      4.65 o 
   5   1   5      118.23      116.17      3.21 o 
   6   1   5       30.17       27.08      4.50 o 
   7   1   5       10.10        9.17      1.28 o 
   8   1   5        0.72        0.14      0.93 o 
  -7   2   5        0.40        3.48      2.19 o 
  -6   2   5        3.88        7.23      1.82 o 
  -5   2   5       25.54       26.23      1.84 o 
  -4   2   5      105.21      115.23      2.76 o 
  -3   2   5       20.43       19.05      1.23 o 
  -2   2   5       58.97       68.47      1.48 o 
  -1   2   5       85.41       91.80      2.29 o 
   0   2   5       34.56       34.33      1.11 o 
   1   2   5      316.65      324.15      3.33 o 
   2   2   5      255.94      248.15      4.33 o 
   3   2   5      222.27      226.59      4.51 o 
   4   2   5      140.49      132.51      2.09 o 
   5   2   5       52.16       49.58      1.38 o 
   6   2   5      856.62      873.40     22.03 o 
   7   2   5        3.64        1.93      2.05 o 
   8   2   5        3.20        4.94      2.50 o 
  -6   3   5       15.96       17.59      1.86 o 
  -5   3   5      119.95      120.29      5.95 o 
  -4   3   5      625.28      594.33      8.66 o 
  -3   3   5      135.18      131.55      2.85 o 
  -2   3   5      510.87      486.53      4.54 o 
  -1   3   5       21.14       24.68      1.06 o 
   0   3   5      343.22      354.09      4.24 o 
   1   3   5        5.94        8.97      0.63 o 
   2   3   5       95.84       88.00      1.53 o 
   3   3   5       37.90       35.73      1.16 o 
   4   3   5       44.54       49.84      1.16 o 
   5   3   5       72.07       68.43      7.03 o 
   6   3   5        1.23       -0.09      0.94 o 
   7   3   5       17.57       18.11      3.47 o 
   8   3   5       13.61       12.21      2.95 o 
  -6   4   5        0.11        0.63      1.26 o 
  -5   4   5       37.14       29.82      1.88 o 
  -4   4   5       89.32       86.12      3.10 o 
  -3   4   5      527.00      543.85      7.00 o 
  -2   4   5      157.98      152.89      2.48 o 
  -1   4   5       14.71       18.24      0.93 o 
   0   4   5       30.41       27.99      1.25 o 
   1   4   5        3.19        4.41      0.59 o 
   2   4   5        1.20        2.95      0.57 o 
   3   4   5      156.31      161.51      2.73 o 
   4   4   5       28.97       34.82      1.14 o 
   5   4   5       12.26       15.33      1.79 o 
   6   4   5       41.55       40.28      2.81 o 
   7   4   5      164.73      178.24      5.85 o 
   8   4   5       12.04        8.36      2.71 o 
  -5   5   5       38.58       46.58      3.38 o 
  -4   5   5      102.96      106.71      3.57 o 
  -3   5   5      565.67      558.24      8.52 o 
  -2   5   5       12.80       14.02      1.45 o 
  -1   5   5       73.50       84.77      2.21 o 
   0   5   5       48.82       46.60      1.39 o 
   1   5   5      339.70      358.13      4.52 o 
   2   5   5      380.92      384.59      4.72 o 
   3   5   5        3.45        1.56      0.42 o 
   4   5   5       43.06       38.88      1.87 o 
   5   5   5       51.44       48.66      2.03 o 
   6   5   5        0.65        0.03      1.03 o 
   7   5   5        0.10        0.10      1.05 o 
   8   5   5       15.94       18.00      2.48 o 
  -4   6   5       11.99       10.88      2.16 o 
  -3   6   5       18.65       17.20      1.91 o 
  -2   6   5       87.36      101.62      3.00 o 
  -1   6   5       31.90       33.51      1.77 o 
   0   6   5       53.59       48.81      2.58 o 
   1   6   5       60.03       59.24      3.45 o 
   2   6   5       83.43       91.71      2.48 o 
   3   6   5       65.22       55.06      3.48 o 
   4   6   5        0.01       -0.66      0.66 o 
   5   6   5        0.14        0.55      0.63 o 
   6   6   5       13.85       14.56      1.19 o 
   7   6   5       13.78       11.68      1.06 o 
   8   6   5       58.20       68.16      4.20 o 
   9   6   5        5.69        4.31      2.62 o 
  -4   7   5       16.22       20.34      3.97 o 
  -2   7   5      227.15      235.06      7.28 o 
  -1   7   5        5.03        4.73      1.04 o 
   0   7   5       11.86       12.03      1.36 o 
   1   7   5       56.14       53.36      1.94 o 
   2   7   5       99.58       94.50      3.92 o 
   3   7   5      111.49      112.08      2.84 o 
   4   7   5       38.93       44.33      2.57 o 
   5   7   5        4.68        5.25      1.20 o 
   6   7   5       29.38       25.54      1.96 o 
   7   7   5        6.18        8.64      1.15 o 
   8   7   5        2.40        2.31      0.88 o 
  -2   8   5        0.47        2.04      2.27 o 
  -1   8   5        6.65        3.83      1.73 o 
   0   8   5       20.10       18.78      1.69 o 
   1   8   5       82.50       77.62      2.86 o 
   2   8   5        0.62        0.77      0.80 o 
   3   8   5        9.36        9.33      1.17 o 
   4   8   5      340.40      315.50      5.42 o 
   5   8   5        0.01       -0.26      0.84 o 
   6   8   5        0.01       -0.83      0.83 o 
   7   8   5        0.05        0.54      1.27 o 
   8   8   5       88.04       86.02      5.86 o 
  -2   9   5        4.07        4.40      2.69 o 
  -1   9   5       36.55       43.60      5.45 o 
   0   9   5        7.66        8.68      1.42 o 
   1   9   5        0.30        0.63      0.93 o 
   2   9   5        0.08       -0.62      0.62 o 
   3   9   5        1.68        0.21      0.69 o 
   4   9   5        4.35        5.19      1.49 o 
   5   9   5       74.81       63.77      4.12 o 
   6   9   5       11.28       10.01      2.60 o 
   7   9   5        9.50        8.59      1.66 o 
   8   9   5        0.56        2.33      1.30 o 
   0  10   5        2.72        5.17      2.97 o 
   1  10   5       25.69       29.45      2.29 o 
   2  10   5       33.75       35.83      2.41 o 
   3  10   5        4.28        5.94      1.09 o 
   4  10   5        1.06       -0.10      0.74 o 
   5  10   5      177.36      146.56      4.58 o 
   6  10   5        0.51       -0.76      1.18 o 
   7  10   5        0.82        1.94      1.33 o 
   2  11   5        3.71        3.38      1.30 o 
   3  11   5        4.99        8.31      1.59 o 
   4  11   5        0.21       -0.68      1.08 o 
   5  11   5        5.88        7.14      1.30 o 
  -2  -7   6        0.11        2.79      2.60 o 
  -5  -6   6        0.40        0.98      1.45 o 
  -4  -6   6       80.05       86.73      4.57 o 
  -3  -6   6        0.80        0.26      1.04 o 
  -2  -6   6        0.97       -0.71      0.95 o 
  -1  -6   6       28.03       29.71      2.19 o 
   0  -6   6        1.97        0.97      1.24 o 
   1  -6   6        6.91        7.42      1.76 o 
  -6  -5   6        2.67        2.49      1.34 o 
  -5  -5   6        1.13        0.94      1.11 o 
  -4  -5   6       92.45       79.90     10.12 o 
  -3  -5   6       43.29       37.83      2.44 o 
  -2  -5   6        8.39        7.83      1.35 o 
  -1  -5   6        1.85        2.03      0.83 o 
   0  -5   6      149.26      151.07      7.27 o 
   1  -5   6        1.23       -0.11      1.05 o 
   2  -5   6       61.60       71.57      7.20 o 
   3  -5   6        1.71        0.84      1.91 o 
  -6  -4   6       45.16       46.94      2.77 o 
  -5  -4   6        0.57        0.56      1.07 o 
  -4  -4   6       20.47       23.81      1.76 o 
  -3  -4   6        7.26        9.45      1.45 o 
  -2  -4   6        6.56        6.08      1.27 o 
  -1  -4   6       11.87       11.99      1.02 o 
   0  -4   6       37.52       38.83      1.92 o 
   1  -4   6       21.87       17.19      1.64 o 
   2  -4   6       29.38       26.38      3.32 o 
   3  -4   6       16.58       17.23      3.14 o 
   4  -4   6        2.74        4.08      1.69 o 
  -6  -3   6        1.72        1.98      0.97 o 
  -5  -3   6        0.06       -0.07      0.78 o 
  -4  -3   6       10.14        8.22      1.13 o 
  -3  -3   6       71.08       69.41      3.58 o 
  -2  -3   6        4.93        5.58      0.84 o 
  -1  -3   6        0.19       -0.04      0.53 o 
   0  -3   6       39.54       40.09      1.62 o 
   1  -3   6        6.53        4.37      0.93 o 
   2  -3   6        4.82        8.57      1.68 o 
   3  -3   6       57.84       55.03      3.48 o 
   4  -3   6       36.81       30.23      2.85 o 
   5  -3   6        1.16        0.20      1.21 o 
  -7  -2   6        0.02       -0.12      1.03 o 
  -6  -2   6        7.02        8.56      1.29 o 
  -5  -2   6      151.78      143.19      3.51 o 
  -4  -2   6        7.47        6.46      1.05 o 
  -3  -2   6        5.90        5.10      0.96 o 
  -2  -2   6        0.40        1.18      0.54 o 
  -1  -2   6      100.65      104.59      2.26 o 
   0  -2   6        3.44        2.10      0.52 o 
   1  -2   6       49.84       52.83      2.21 o 
   2  -2   6       31.74       30.13      3.36 o 
   3  -2   6       28.04       29.74      2.51 o 
   4  -2   6       20.22       18.87      2.19 o 
   5  -2   6       16.07       21.94      6.41 o 
   6  -2   6        1.30        3.32      1.35 o 
  -7  -1   6        1.29        2.14      1.49 o 
  -6  -1   6        6.28        8.25      1.23 o 
  -5  -1   6        1.24        1.21      0.81 o 
  -4  -1   6        1.51        4.33      0.91 o 
  -3  -1   6        7.18        9.55      1.08 o 
  -2  -1   6       18.63       19.85      1.48 o 
  -1  -1   6        9.19       10.77      0.71 o 
   0  -1   6        1.17        0.85      0.43 o 
   1  -1   6        0.00        0.35      0.50 o 
   2  -1   6       57.22       69.22      2.40 o 
   3  -1   6       72.28       68.90      3.18 o 
   4  -1   6       78.81       73.46      3.36 o 
   5  -1   6       16.49       15.31      1.94 o 
   6  -1   6        2.64        4.21      1.41 o 
  -7   0   6        0.81        0.01      1.28 o 
  -6   0   6       19.32       21.29      1.67 o 
  -5   0   6        0.96        2.04      0.84 o 
  -4   0   6      234.59      206.58      3.95 o 
  -3   0   6        1.60        1.74      0.71 o 
  -2   0   6       10.85        9.61      0.79 o 
  -1   0   6        1.60        1.37      0.41 o 
   0   0   6      130.34      132.12      2.04 o 
   1   0   6        0.06       -0.30      0.40 o 
   2   0   6      247.99      282.85      3.79 o 
   3   0   6       11.43       12.83      3.27 o 
   4   0   6       55.03       56.40      2.80 o 
   5   0   6        5.45        5.86      1.30 o 
   6   0   6        3.71        6.55      1.35 o 
   7   0   6       19.17       23.95      2.36 o 
  -6   1   6        0.00       -0.76      0.76 o 
  -5   1   6      142.73      140.70      3.37 o 
  -4   1   6        3.99        4.09      0.94 o 
  -3   1   6       67.98       74.26      2.57 o 
  -2   1   6      105.63      123.49      2.21 o 
  -1   1   6        1.03        1.38      0.40 o 
   0   1   6      338.07      368.75      3.49 o 
   1   1   6      103.63      118.73      2.14 o 
   2   1   6      191.23      215.00      5.10 o 
   3   1   6        0.70        0.07      0.55 o 
   4   1   6       22.81       24.55      4.84 o 
   5   1   6       29.83       26.55      1.89 o 
   6   1   6        5.98        7.15      1.22 o 
   7   1   6        1.91        2.74      1.09 o 
  -6   2   6        1.31        1.23      1.12 o 
  -5   2   6        8.20        8.51      1.21 o 
  -4   2   6        9.80        9.93      1.71 o 
  -3   2   6      139.85      139.81      3.06 o 
  -2   2   6        0.42        0.14      0.47 o 
  -1   2   6      270.37      304.58      3.14 o 
   0   2   6      219.11      231.78      3.44 o 
   1   2   6      114.83      120.45      1.98 o 
   2   2   6       45.15       52.58      1.33 o 
   3   2   6      733.13      750.53      9.31 o 
   4   2   6       37.78       36.80      1.60 o 
   5   2   6       78.26       87.28      2.86 o 
   6   2   6       80.57       84.05      2.83 o 
   7   2   6        4.65        3.04      0.94 o 
   8   2   6        9.66       11.11      2.37 o 
  -6   3   6        1.46        3.59      2.19 o 
  -5   3   6       12.95       14.93      2.59 o 
  -4   3   6      157.04      153.97      3.48 o 
  -3   3   6        2.84        2.50      0.79 o 
  -2   3   6      124.79      134.33      2.32 o 
  -1   3   6      347.34      381.83      3.97 o 
   0   3   6       91.92       94.74      1.63 o 
   1   3   6      796.30      797.21      6.64 o 
   2   3   6      170.22      180.45      2.84 o 
   3   3   6      128.17      149.21      3.20 o 
   4   3   6        3.65        4.59      0.77 o 
   5   3   6        0.32        0.53      0.54 o 
   6   3   6        0.10       -0.01      0.55 o 
   7   3   6       27.07       31.02      4.37 o 
   8   3   6        3.79        2.61      2.18 o 
  -5   4   6        3.07        2.20      1.01 o 
  -4   4   6      269.80      273.74      5.04 o 
  -3   4   6       13.77       15.17      1.19 o 
  -2   4   6       97.05      104.16      1.81 o 
  -1   4   6       13.73       17.09      0.91 o 
   0   4   6      488.62      526.37      8.79 o 
   1   4   6      226.19      234.87      3.23 o 
   2   4   6       40.13       41.44      2.45 o 
   3   4   6        6.31        7.95      1.03 o 
   4   4   6      366.47      383.51      6.71 o 
   5   4   6        1.02        1.04      0.58 o 
   6   4   6        1.65        0.55      1.06 o 
   7   4   6      137.74      159.47      8.37 o 
   8   4   6        0.39        1.12      1.97 o 
  -5   5   6        1.93        4.05      2.37 o 
  -4   5   6       46.22       50.45      2.69 o 
  -3   5   6       69.39       66.43      2.70 o 
  -2   5   6        1.04        1.95      0.78 o 
  -1   5   6       88.18       83.45      2.75 o 
   0   5   6      181.39      192.88      3.37 o 
   1   5   6        3.24        2.34      0.57 o 
   2   5   6      362.98      382.25      4.39 o 
   3   5   6        5.43        5.25      0.91 o 
   4   5   6       86.15       93.72      5.41 o 
   5   5   6      100.86      105.56      3.65 o 
   6   5   6        0.78        0.48      0.54 o 
   7   5   6       13.86       12.01      3.10 o 
   8   5   6        7.66       13.03      3.41 o 
  -4   6   6        0.16        0.61      1.33 o 
  -3   6   6      126.85      133.19      5.38 o 
  -2   6   6       90.91       84.35      2.80 o 
  -1   6   6       77.67       76.51      2.28 o 
   0   6   6       38.52       34.53      1.77 o 
   1   6   6        6.05        6.77      1.21 o 
   2   6   6        2.49        2.63      0.82 o 
   3   6   6      196.82      186.95      3.52 o 
   4   6   6        8.67        7.42      1.39 o 
   5   6   6      102.04      100.30      3.19 o 
   6   6   6        7.76        6.18      0.96 o 
   7   6   6        9.49        9.77      1.02 o 
   8   6   6       16.77       14.13      2.39 o 
  -3   7   6        0.19       -0.61      2.09 o 
  -2   7   6      110.52      106.12      4.92 o 
  -1   7   6      120.74      128.47      4.21 o 
   0   7   6       96.62       90.07      5.38 o 
   1   7   6       25.06       31.90      1.79 o 
   2   7   6        2.06        2.19      1.30 o 
   3   7   6      233.37      204.29      6.24 o 
   4   7   6       10.50       11.77      1.59 o 
   5   7   6       48.81       58.58      4.17 o 
   6   7   6       19.36       25.35      2.59 o 
   7   7   6        7.84        7.41      1.14 o 
   8   7   6       24.79       25.98      2.38 o 
  -2   8   6        3.61        2.09      1.63 o 
  -1   8   6      115.79      130.77      5.66 o 
   0   8   6       65.01       66.08      2.79 o 
   1   8   6        0.24        0.15      0.78 o 
   2   8   6        2.31        1.36      0.78 o 
   3   8   6        0.80       -0.18      0.66 o 
   4   8   6       60.32       52.01      2.11 o 
   5   8   6        2.53        5.47      1.28 o 
   6   8   6       16.95       20.50      2.78 o 
   7   8   6       20.15       16.44      2.45 o 
   8   8   6        7.24        8.88      1.63 o 
  -1   9   6       20.80       24.02      3.23 o 
   0   9   6       85.25       81.21      3.22 o 
   1   9   6       37.70       39.80      2.40 o 
   2   9   6        0.12       -0.36      0.68 o 
   3   9   6       23.03       24.04      2.09 o 
   4   9   6        6.83        6.13      1.67 o 
   5   9   6        5.23        3.72      1.34 o 
   6   9   6        1.99        1.92      1.12 o 
   7   9   6        0.08        0.06      0.96 o 
   8   9   6       10.69        8.53      2.84 o 
   0  10   6       35.87       27.97      3.40 o 
   1  10   6        7.65       11.33      1.65 o 
   2  10   6        9.32        6.39      1.34 o 
   3  10   6        9.59       11.22      1.36 o 
   4  10   6        1.28       -0.18      0.82 o 
   5  10   6        2.10        1.85      0.94 o 
   6  10   6       11.43        2.72      4.26 o 
   7  10   6        1.82        3.70      1.89 o 
   2  11   6       16.58       21.17      2.17 o 
   3  11   6        0.01       -0.01      0.98 o 
   4  11   6        3.71        1.92      0.97 o 
   5  11   6        0.50        1.07      0.95 o 
  -3  -6   7        0.06       -0.87      1.11 o 
  -2  -6   7        0.32        0.60      2.44 o 
  -1  -6   7        2.13        3.22      1.49 o 
  -4  -5   7       12.82       11.26      1.97 o 
  -3  -5   7       99.60       96.57      5.91 o 
  -2  -5   7        0.28        0.88      1.13 o 
  -1  -5   7       11.80       13.71      1.95 o 
   0  -5   7        1.50        0.06      0.95 o 
   1  -5   7       41.83       40.40      3.96 o 
   2  -5   7       12.04       17.32      2.39 o 
  -5  -4   7        0.02        0.58      0.91 o 
  -4  -4   7       22.90       18.72      1.98 o 
  -3  -4   7      116.86      112.48      3.75 o 
  -2  -4   7        1.58        0.63      0.95 o 
  -1  -4   7        1.55        0.26      0.84 o 
   0  -4   7        9.70        5.93      1.27 o 
   1  -4   7        2.19        1.90      1.20 o 
   2  -4   7       17.02       16.96      1.82 o 
   3  -4   7        0.35        0.68      1.47 o 
  -6  -3   7       31.28       25.36      2.19 o 
  -5  -3   7        5.34        3.97      1.10 o 
  -4  -3   7       43.35       41.23      2.18 o 
  -3  -3   7        5.66        5.89      2.21 o 
  -2  -3   7      511.52      501.09      6.52 o 
  -1  -3   7        0.26        0.25      0.64 o 
   0  -3   7       82.37       85.28      2.63 o 
   1  -3   7        0.93        0.05      0.71 o 
   2  -3   7        2.67        1.92      1.41 o 
   3  -3   7       25.05       23.26      2.59 o 
   4  -3   7       10.45       11.27      2.12 o 
  -6  -2   7        0.39        0.49      0.94 o 
  -5  -2   7       33.86       33.03      2.06 o 
  -4  -2   7       23.02       24.39      1.91 o 
  -3  -2   7       21.74       22.10      1.58 o 
  -2  -2   7      687.00      661.54      7.73 o 
  -1  -2   7       18.75       14.66      1.05 o 
   0  -2   7        0.84        0.38      0.60 o 
   1  -2   7       29.70       26.40      1.44 o 
   2  -2   7      169.61      156.75      4.77 o 
   3  -2   7        0.43        0.17      1.80 o 
   4  -2   7        0.29       -0.63      1.03 o 
   5  -2   7        0.54       -0.32      1.19 o 
  -6  -1   7        5.00        4.74      1.14 o 
  -5  -1   7        9.05        6.90      1.14 o 
  -4  -1   7        2.83        0.17      0.72 o 
  -3  -1   7       37.65       33.77      2.06 o 
  -2  -1   7      107.77      103.93      2.26 o 
  -1  -1   7      208.71      193.54      3.12 o 
   0  -1   7       26.47       27.03      1.10 o 
   1  -1   7       41.19       37.44      1.55 o 
   2  -1   7        6.92        8.84      0.92 o 
   3  -1   7        1.76        0.97      1.04 o 
   4  -1   7       10.25        8.56      1.66 o 
   5  -1   7       10.06        8.92      1.75 o 
   6  -1   7        4.15        3.21      1.39 o 
  -6   0   7        1.63        0.90      0.94 o 
  -5   0   7       39.30       40.02      2.83 o 
  -4   0   7       13.86       17.17      1.46 o 
  -3   0   7       51.45       50.27      5.34 o 
  -2   0   7        1.79        0.64      0.53 o 
  -1   0   7     1265.89     1238.67      9.83 o 
   0   0   7        0.11        0.07      0.41 o 
   1   0   7       18.00       18.29      1.10 o 
   2   0   7        0.08       -0.03      0.51 o 
   3   0   7       47.13       42.84      2.59 o 
   4   0   7        6.16        6.50      1.40 o 
   5   0   7      297.51      293.62      7.23 o 
   6   0   7        4.73        3.84      1.30 o 
   7   0   7        0.00        0.38      1.17 o 
  -6   1   7        2.07        1.61      1.39 o 
  -5   1   7       28.58       26.77      1.81 o 
  -4   1   7        4.23        3.34      1.53 o 
  -3   1   7        1.15        1.06      0.74 o 
  -2   1   7       13.95       18.13      1.17 o 
  -1   1   7      114.15      116.70      1.92 o 
   0   1   7        8.60        6.97      0.79 o 
   1   1   7        0.00        0.38      0.47 o 
   2   1   7        1.23        0.19      0.45 o 
   3   1   7      110.74      124.91      4.06 o 
   4   1   7      100.32      102.17      4.88 o 
   5   1   7       93.62       95.16      7.28 o 
   6   1   7       13.65       11.10      1.64 o 
   7   1   7        1.45        1.33      1.09 o 
  -6   2   7       29.87       34.45      2.80 o 
  -5   2   7        2.77        2.84      1.31 o 
  -4   2   7       80.60       76.88      2.54 o 
  -3   2   7        4.28        3.05      0.89 o 
  -2   2   7        0.00        0.12      0.60 o 
  -1   2   7       19.45       20.72      1.01 o 
   0   2   7      436.66      436.89      4.42 o 
   1   2   7      102.91      103.59      2.18 o 
   2   2   7       73.87       82.45      1.73 o 
   3   2   7       32.94       33.05      1.72 o 
   4   2   7       44.09       43.32      3.19 o 
   5   2   7       65.33       66.68      2.87 o 
   6   2   7      701.85      724.66     11.94 o 
   7   2   7        6.00        6.02      2.04 o 
  -5   3   7        7.24        8.92      1.53 o 
  -4   3   7       32.19       27.51      1.76 o 
  -3   3   7        3.78        7.18      1.16 o 
  -2   3   7       56.09       58.54      1.65 o 
  -1   3   7       11.23       12.73      0.84 o 
   0   3   7        6.22        7.29      0.76 o 
   1   3   7       20.12       16.93      0.92 o 
   2   3   7       21.65       17.35      1.39 o 
   3   3   7        0.17       -0.02      0.52 o 
   4   3   7      124.80      139.12      4.61 o 
   5   3   7       43.54       43.73      3.35 o 
   6   3   7      126.66      129.82      3.75 o 
   7   3   7        3.76        4.49      1.05 o 
   8   3   7        0.02       -0.34      0.79 o 
  -5   4   7        2.21        4.73      1.18 o 
  -4   4   7       15.56       15.29      1.53 o 
  -3   4   7       24.66       20.55      1.39 o 
  -2   4   7        0.07        0.62      0.62 o 
  -1   4   7       11.76       12.64      1.20 o 
   0   4   7        0.39        0.76      0.52 o 
   1   4   7      131.80      134.22      2.51 o 
   2   4   7        7.24        8.56      0.76 o 
   3   4   7       51.71       54.18      1.44 o 
   4   4   7       96.29      100.65      2.86 o 
   5   4   7        0.20        0.10      0.62 o 
   6   4   7       11.28       12.30      2.08 o 
   7   4   7      183.19      191.65      5.16 o 
   8   4   7        0.00       -0.55      1.00 o 
  -5   5   7        8.60        4.77      3.16 o 
  -4   5   7       24.32       27.78      2.23 o 
  -3   5   7       93.14       90.16      3.24 o 
  -2   5   7        0.22        0.72      1.06 o 
  -1   5   7       83.24       84.36      2.35 o 
   0   5   7        8.71        9.24      0.99 o 
   1   5   7       94.64      104.56      4.84 o 
   2   5   7       86.83       76.15      2.58 o 
   3   5   7       35.45       38.38      1.44 o 
   4   5   7        1.66        1.25      0.73 o 
   5   5   7       65.15       70.95      2.49 o 
   6   5   7        2.76        3.37      0.83 o 
   7   5   7      164.06      167.21      7.99 o 
   8   5   7        8.66        4.41      2.65 o 
  -4   6   7       12.11       13.01      3.57 o 
  -3   6   7       28.99       33.76      4.53 o 
  -2   6   7       73.57       75.95      4.12 o 
  -1   6   7        0.09        0.06      0.62 o 
   0   6   7        1.44       -0.62      0.80 o 
   1   6   7       68.33       68.13      2.47 o 
   2   6   7      256.14      239.78      4.49 o 
   3   6   7        2.18        2.17      0.89 o 
   4   6   7        1.64        1.72      0.80 o 
   5   6   7       49.36       51.08      2.28 o 
   6   6   7       43.05       40.01      2.34 o 
   7   6   7        3.95        3.90      1.27 o 
   8   6   7       42.69       48.44      2.23 o 
  -3   7   7        0.14       -1.78      1.78 o 
  -2   7   7      310.18      324.36     13.69 o 
  -1   7   7       46.86       50.49      2.38 o 
   0   7   7       40.32       35.96      2.07 o 
   1   7   7       27.85       28.08      2.80 o 
   2   7   7      363.37      359.31      6.03 o 
   3   7   7      177.64      163.79      3.65 o 
   4   7   7       92.27       82.71      8.47 o 
   5   7   7        0.03       -0.50      0.73 o 
   6   7   7       36.81       34.14      2.53 o 
   7   7   7        1.47        1.30      0.87 o 
   8   7   7       33.83       35.89      4.84 o 
  -2   8   7        7.87        7.96      3.13 o 
  -1   8   7        1.34        3.37      2.11 o 
   0   8   7        5.64        5.00      1.19 o 
   1   8   7        9.56        6.07      1.35 o 
   2   8   7       37.41       36.22      3.71 o 
   3   8   7       90.21       82.08      2.73 o 
   4   8   7       17.82       14.18      1.31 o 
   5   8   7        0.62       -0.35      0.88 o 
   6   8   7       13.19       12.51      1.76 o 
   7   8   7        0.00        0.05      0.88 o 
   8   8   7        8.60        9.66      1.42 o 
  -1   9   7      220.44      238.66      8.26 o 
   0   9   7        3.09        1.61      1.12 o 
   1   9   7       19.59       20.57      2.05 o 
   2   9   7       10.59        9.65      1.35 o 
   3   9   7       58.74       54.85      5.55 o 
   4   9   7       18.18       18.16      1.61 o 
   5   9   7        0.94        1.03      1.05 o 
   6   9   7        3.73        5.55      1.44 o 
   7   9   7        3.24        4.41      1.40 o 
   0  10   7        5.29        5.88      4.41 o 
   1  10   7        0.16        0.57      0.99 o 
   2  10   7       15.65       16.62      2.75 o 
   3  10   7       16.29       17.49      1.72 o 
   4  10   7        0.30        0.77      0.87 o 
   5  10   7       11.38        7.23      1.28 o 
   6  10   7        0.01        0.43      1.14 o 
   7  10   7        6.77        6.85      1.70 o 
   3  11   7        0.01       -0.08      0.95 o 
   4  11   7        0.01        0.06      0.84 o 
   5  11   7       10.65       10.25      2.16 o 
  -3  -5   8        2.23        0.95      2.52 o 
  -2  -5   8        1.13        2.48      2.21 o 
  -1  -5   8        7.94        8.98      2.12 o 
   0  -5   8       71.59       70.81      3.79 o 
  -4  -4   8        0.17       -1.00      1.00 o 
  -3  -4   8       23.52       25.17      2.22 o 
  -2  -4   8        9.73       11.57      1.63 o 
  -1  -4   8        4.97        3.60      1.25 o 
   0  -4   8       25.56       24.56      2.14 o 
   1  -4   8        1.04        5.21      2.30 o 
   2  -4   8       12.11       12.84      2.18 o 
  -5  -3   8        0.08        2.65      1.35 o 
  -4  -3   8        0.02       -0.94      0.94 o 
  -3  -3   8       27.62       22.82      2.07 o 
  -2  -3   8        0.06       -0.04      0.87 o 
  -1  -3   8        3.80        3.25      1.08 o 
   0  -3   8       35.58       38.21      2.02 o 
   1  -3   8      169.68      161.62      4.02 o 
   2  -3   8        9.65       10.11      1.53 o 
   3  -3   8       48.41       41.24      4.95 o 
  -5  -2   8       53.10       52.07      2.59 o 
  -4  -2   8        1.62        1.22      1.01 o 
  -3  -2   8        2.46        4.57      1.18 o 
  -2  -2   8       31.82       35.95      1.73 o 
  -1  -2   8        5.90        5.43      0.93 o 
   0  -2   8        4.74        4.50      0.95 o 
   1  -2   8       87.61       85.60      2.45 o 
   2  -2   8        0.28        0.13      0.83 o 
   3  -2   8        6.12        7.07      1.73 o 
   4  -2   8        3.37        1.79      1.34 o 
  -5  -1   8        0.27       -0.51      0.86 o 
  -4  -1   8        3.19        1.61      0.88 o 
  -3  -1   8        7.07        4.72      1.44 o 
  -2  -1   8        9.16        9.71      1.40 o 
  -1  -1   8        0.91        1.16      0.70 o 
   0  -1   8       41.95       40.78      2.15 o 
   1  -1   8      162.62      148.21      3.07 o 
   2  -1   8       33.34       26.33      1.48 o 
   3  -1   8       37.89       38.17      2.93 o 
   4  -1   8        3.18        0.75      1.11 o 
   5  -1   8        7.08        5.97      2.29 o 
  -5   0   8        0.21        1.02      0.92 o 
  -4   0   8      291.94      265.22      5.13 o 
  -3   0   8        0.19       -0.57      0.80 o 
  -2   0   8       86.63       78.54      2.24 o 
  -1   0   8        2.36        2.76      0.82 o 
   0   0   8      330.24      333.56      4.65 o 
   1   0   8        0.73        0.79      0.63 o 
   2   0   8       54.46       48.56      1.79 o 
   3   0   8       12.50       11.99      1.85 o 
   4   0   8        0.42       -0.10      1.17 o 
   5   0   8        3.78        2.32      2.54 o 
   6   0   8       11.45       13.56      4.19 o 
  -5   1   8        1.89        1.12      0.93 o 
  -4   1   8       16.15       18.38      1.65 o 
  -3   1   8       19.16       19.42      1.56 o 
  -2   1   8        1.39        2.37      1.02 o 
  -1   1   8      116.07      106.88      2.95 o 
   0   1   8       32.07       28.03      1.14 o 
   1   1   8        3.21        2.69      0.62 o 
   2   1   8       64.48       60.92      1.85 o 
   3   1   8        3.17        1.79      1.28 o 
   4   1   8        9.55       11.69      1.73 o 
   5   1   8       27.64       30.35      2.44 o 
   6   1   8       28.80       29.15      2.47 o 
   7   1   8        0.38        1.59      1.26 o 
  -5   2   8      131.19      124.33      4.47 o 
  -4   2   8        0.03       -0.75      0.75 o 
  -3   2   8      342.79      295.79      5.18 o 
  -2   2   8       11.48       11.27      1.05 o 
  -1   2   8       71.87       73.89      2.66 o 
   0   2   8        8.64        4.99      1.02 o 
   1   2   8      202.41      203.80      3.08 o 
   2   2   8       13.58       10.67      0.87 o 
   3   2   8       39.93       41.04      1.63 o 
   4   2   8       39.05       38.28      2.49 o 
   5   2   8       45.46       50.41      2.81 o 
   6   2   8       10.65       11.34      4.01 o 
   7   2   8        3.86        2.82      1.90 o 
  -5   3   8        2.21        3.79      1.29 o 
  -4   3   8       10.60        9.25      1.31 o 
  -3   3   8        0.85        1.93      0.83 o 
  -2   3   8        1.49        2.00      0.76 o 
  -1   3   8       12.02       10.35      1.02 o 
   0   3   8       20.66       20.32      1.27 o 
   1   3   8       59.39       59.07      2.03 o 
   2   3   8        0.14        0.79      0.70 o 
   3   3   8        0.00        0.34      0.49 o 
   4   3   8       17.97       12.71      1.64 o 
   5   3   8       29.46       32.72      2.26 o 
   6   3   8       15.73       20.66      4.08 o 
   7   3   8        0.63        0.19      0.88 o 
  -5   4   8        1.85        4.19      1.37 o 
  -4   4   8        2.34        1.34      0.93 o 
  -3   4   8        0.03       -0.33      0.84 o 
  -2   4   8      159.69      155.78      4.10 o 
  -1   4   8       48.98       49.33      4.47 o 
   0   4   8       35.21       36.93      1.53 o 
   1   4   8       11.39       12.05      0.92 o 
   2   4   8        5.99        8.20      1.13 o 
   3   4   8       27.64       25.86      1.19 o 
   4   4   8      115.64      110.70      3.20 o 
   5   4   8        2.68        2.61      1.23 o 
   6   4   8        0.12       -1.33      1.33 o 
   7   4   8       77.55       85.77      4.46 o 
   8   4   8        0.28        0.85      0.90 o 
  -4   5   8       99.42      117.36      4.96 o 
  -3   5   8       22.53       19.68      2.28 o 
  -2   5   8       26.93       22.70      2.43 o 
  -1   5   8        4.34        3.29      0.82 o 
   0   5   8        3.53        2.55      0.95 o 
   1   5   8       55.73       56.46      2.01 o 
   2   5   8        1.37        4.96      3.30 o 
   3   5   8       28.71       28.86      1.64 o 
   4   5   8       17.80       22.33      2.42 o 
   5   5   8        5.54        2.80      0.86 o 
   6   5   8       22.88       26.25      1.75 o 
   7   5   8        1.70        1.53      0.93 o 
   8   5   8       53.16       61.77      7.73 o 
  -3   6   8       29.71       38.23      4.96 o 
  -2   6   8       16.32       15.73      2.48 o 
  -1   6   8      109.74      113.81      8.62 o 
   0   6   8        3.10        4.70      2.73 o 
   1   6   8        9.56       12.88      1.35 o 
   2   6   8        1.17        1.10      0.84 o 
   3   6   8       71.50       64.63      2.05 o 
   4   6   8       12.13       12.22      1.45 o 
   5   6   8      140.83      132.34      3.72 o 
   6   6   8        3.62        3.76      1.01 o 
   7   6   8       23.09       21.55      1.70 o 
   8   6   8       64.70       70.49      3.01 o 
  -3   7   8       55.86       62.91      7.15 o 
  -2   7   8       36.98       38.41      5.49 o 
  -1   7   8        0.63        0.21      1.17 o 
   0   7   8       20.25       15.28      2.28 o 
   1   7   8       55.76       56.33      2.68 o 
   2   7   8       66.89       66.54      2.78 o 
   3   7   8      148.62      146.43      4.01 o 
   4   7   8        8.51       11.99      1.52 o 
   5   7   8       21.67       24.34      1.90 o 
   6   7   8       18.37       17.11      1.68 o 
   7   7   8       15.70       16.68      2.39 o 
   8   7   8        2.29        3.23      1.01 o 
  -2   8   8        9.04        7.81      3.53 o 
  -1   8   8       40.49       37.67      3.53 o 
   0   8   8       64.30       65.98      3.17 o 
   1   8   8        0.89        0.60      0.99 o 
   2   8   8        3.24        3.15      0.98 o 
   3   8   8        0.00        1.44      0.84 o 
   4   8   8       38.33       34.10      2.85 o 
   5   8   8       14.86       12.69      1.84 o 
   6   8   8       44.18       44.75      2.53 o 
   7   8   8        1.53        0.05      0.87 o 
  -1   9   8        4.62        6.03      2.17 o 
   0   9   8       47.87       51.54      2.80 o 
   1   9   8       12.57       12.50      1.61 o 
   2   9   8       11.60        4.71      2.38 o 
   3   9   8        0.55        1.01      0.87 o 
   4   9   8       23.45       21.54      1.74 o 
   5   9   8        0.58        0.38      1.07 o 
   6   9   8       11.91        6.42      1.56 o 
   7   9   8        3.75        1.69      2.04 o 
   1  10   8        4.00        6.02      1.36 o 
   2  10   8        0.98        2.97      1.12 o 
   3  10   8        3.06        1.58      1.28 o 
   4  10   8       36.41       34.82      3.51 o 
   5  10   8        0.03       -0.51      0.81 o 
   6  10   8       18.14       16.70      2.31 o 
   4  11   8        0.64        0.82      1.23 o 
  -2  -4   9        2.76        0.99      2.18 o 
  -1  -4   9       14.14       16.25      4.01 o 
   0  -4   9        1.40        0.67      1.47 o 
  -3  -3   9        0.48        1.24      1.30 o 
  -2  -3   9       13.84       10.97      1.69 o 
  -1  -3   9        2.29        3.28      1.18 o 
   0  -3   9        6.09        4.89      1.27 o 
   1  -3   9        0.46        0.34      0.98 o 
   2  -3   9        0.16       -0.37      1.02 o 
  -4  -2   9        1.09        2.79      1.39 o 
  -3  -2   9        0.99       -0.48      0.98 o 
  -2  -2   9      109.88      114.94      3.86 o 
  -1  -2   9        0.67       -0.01      0.88 o 
   0  -2   9        0.75        0.80      0.97 o 
   1  -2   9        2.37        1.57      0.78 o 
   2  -2   9       67.16       60.47      2.89 o 
   3  -2   9        1.01        0.79      1.04 o 
  -5  -1   9        0.59        1.26      1.37 o 
  -4  -1   9        1.09        0.70      1.11 o 
  -3  -1   9        1.26        1.21      1.08 o 
  -2  -1   9       14.23       14.02      1.68 o 
  -1  -1   9      103.26      100.68      3.38 o 
   0  -1   9        8.57       10.79      2.13 o 
   1  -1   9       83.97       90.55      2.69 o 
   2  -1   9        0.27       -0.15      0.69 o 
   3  -1   9       14.20       20.25      2.87 o 
   4  -1   9        6.78        7.35      3.79 o 
  -5   0   9        0.96        0.91      1.28 o 
  -4   0   9       14.68       10.87      1.71 o 
  -3   0   9       36.02       31.54      4.94 o 
  -2   0   9        1.99        1.20      1.40 o 
  -1   0   9      937.60      927.51     10.92 o 
   0   0   9        0.83        1.49      0.91 o 
   1   0   9        0.47       -0.55      0.55 o 
   2   0   9        2.07        2.82      0.81 o 
   3   0   9      298.36      279.85      5.60 o 
   4   0   9        0.00       -1.00      1.00 o 
   5   0   9       22.57       25.75      2.63 o 
  -5   1   9        2.67        3.82      1.49 o 
  -4   1   9        0.27        0.48      1.01 o 
  -3   1   9        1.20        0.94      1.00 o 
  -2   1   9        0.14       -0.18      0.62 o 
  -1   1   9      139.87      132.15      3.84 o 
   0   1   9      141.20      144.40      3.01 o 
   1   1   9       42.48       39.13      1.86 o 
   2   1   9      128.89      118.59      2.72 o 
   3   1   9       13.58       10.02      1.27 o 
   4   1   9        1.11        0.36      1.37 o 
   5   1   9       10.76       13.48      2.04 o 
   6   1   9        1.86        1.45      1.25 o 
  -5   2   9        0.77       -0.02      1.27 o 
  -4   2   9       19.80       17.28      1.94 o 
  -3   2   9        1.50        1.51      1.00 o 
  -2   2   9       75.71       79.18      4.43 o 
  -1   2   9        0.77        0.11      0.65 o 
   0   2   9      901.82      868.36      8.92 o 
   1   2   9        8.65        6.88      0.83 o 
   2   2   9        8.47        8.22      1.13 o 
   3   2   9       18.90       15.33      1.26 o 
   4   2   9       69.01       69.26      3.47 o 
   5   2   9       18.31       20.78      3.78 o 
   6   2   9       14.98       10.95      3.04 o 
  -4   3   9        1.06       -0.36      1.07 o 
  -3   3   9        0.08       -0.49      0.91 o 
  -2   3   9       11.92        9.41      1.45 o 
  -1   3   9        0.66        0.24      0.64 o 
   0   3   9        2.81        3.42      1.02 o 
   1   3   9       60.35       61.53      1.80 o 
   2   3   9        5.23        5.52      0.77 o 
   3   3   9       38.48       36.38      1.50 o 
   4   3   9        9.56        7.60      2.39 o 
   5   3   9        3.73        3.31      1.23 o 
   6   3   9        0.60        1.42      2.91 o 
   7   3   9        5.42        7.44      1.59 o 
  -4   4   9       15.23       18.45      2.46 o 
  -3   4   9        2.15        2.49      1.16 o 
  -2   4   9        1.09       -0.73      0.86 o 
  -1   4   9        5.04        3.28      1.02 o 
   0   4   9        9.19       12.71      1.04 o 
   1   4   9      248.71      242.56      3.93 o 
   2   4   9       10.97        7.64      0.90 o 
   3   4   9        5.43        6.27      0.80 o 
   4   4   9        8.31        9.14      1.32 o 
   5   4   9        9.86        8.64      1.78 o 
   6   4   9        9.24       11.07      1.69 o 
   7   4   9       26.28       24.88      2.93 o 
  -4   5   9       11.26       11.53      2.19 o 
  -3   5   9       65.97       79.62      3.37 o 
  -2   5   9        0.01       -0.05      1.15 o 
  -1   5   9        1.18        0.54      0.75 o 
   0   5   9        1.59        0.58      0.72 o 
   1   5   9       15.63       18.21      1.25 o 
   2   5   9        0.17       -0.15      0.61 o 
   3   5   9       18.75       17.14      1.32 o 
   4   5   9       17.72       16.50      1.65 o 
   5   5   9        8.95       10.97      1.42 o 
   6   5   9       32.58       32.74      2.45 o 
   7   5   9       55.12       54.50      2.97 o 
  -2   6   9        5.11        5.28      1.86 o 
  -1   6   9        4.30        1.61      1.27 o 
   0   6   9        0.10       -0.32      0.92 o 
   1   6   9        6.84        7.16      1.82 o 
   2   6   9      197.76      197.74      4.34 o 
   3   6   9        8.38       10.80      1.62 o 
   4   6   9        3.00        2.34      0.95 o 
   5   6   9        5.92        7.20      1.27 o 
   6   6   9       49.22       53.20      2.60 o 
   7   6   9        0.37        1.17      1.06 o 
  -2   7   9        2.27        3.11      2.79 o 
  -1   7   9       13.74       13.99      3.83 o 
   0   7   9        0.16       -0.91      0.91 o 
   1   7   9        0.05       -0.79      0.79 o 
   2   7   9       55.49       59.12      2.48 o 
   3   7   9       20.40       17.31      3.61 o 
   4   7   9        7.43        7.29      1.41 o 
   5   7   9       12.51       16.98      1.89 o 
   6   7   9       26.28       25.40      2.19 o 
   7   7   9        9.07       11.92      1.54 o 
  -1   8   9        6.59        3.37      2.49 o 
   0   8   9        0.85        1.61      0.99 o 
   1   8   9        0.02       -0.15      0.96 o 
   2   8   9        1.77        1.78      0.93 o 
   3   8   9       79.62       74.84      3.55 o 
   4   8   9        9.73        9.29      1.26 o 
   5   8   9       11.58       11.48      1.89 o 
   6   8   9       12.04        9.25      1.52 o 
   7   8   9        7.24        6.68      1.36 o 
   0   9   9        2.24        3.68      1.26 o 
   1   9   9        0.49        0.78      1.11 o 
   2   9   9        0.11       -0.91      0.91 o 
   3   9   9       56.48       53.22      2.60 o 
   4   9   9        8.86        5.57      1.34 o 
   5   9   9        0.30       -0.71      1.16 o 
   6   9   9        9.65       10.38      1.86 o 
   1  10   9        1.55        1.41      1.13 o 
   2  10   9        0.46        1.35      1.43 o 
   3  10   9       28.52       21.67      1.92 o 
   4  10   9        0.58        0.70      0.91 o 
   5  10   9        3.72        3.56      1.12 o 
  -3  -2  10        2.63        2.38      1.48 o 
  -2  -2  10       24.11       21.85      4.17 o 
  -1  -2  10       16.98       21.48      2.02 o 
   0  -2  10        0.51        0.98      1.07 o 
   1  -2  10       28.59       28.96      4.54 o 
   2  -2  10        0.38        1.66      1.35 o 
  -3  -1  10        3.84        2.90      1.50 o 
  -2  -1  10       13.26       12.54      2.63 o 
  -1  -1  10        3.10        3.98      1.20 o 
   0  -1  10       19.99       21.37      2.03 o 
   1  -1  10       38.49       37.44      2.49 o 
   2  -1  10       19.88       17.51      1.71 o 
   3  -1  10       30.82       32.55      2.41 o 
  -4   0  10       36.32       33.06      2.95 o 
  -3   0  10        1.70        1.49      1.14 o 
  -2   0  10        0.75        0.68      1.01 o 
  -1   0  10        4.22        4.02      1.21 o 
   0   0  10        0.53       -0.68      0.81 o 
   1   0  10        0.05       -0.31      0.67 o 
   2   0  10      111.95      110.08      2.89 o 
   3   0  10        1.74        1.82      1.04 o 
   4   0  10        2.65        1.43      1.02 o 
  -4   1  10        3.14        2.54      1.49 o 
  -3   1  10        2.76        2.31      1.19 o 
  -2   1  10        3.83        3.44      1.25 o 
  -1   1  10       18.68       21.04      2.27 o 
   0   1  10       22.31       25.37      1.98 o 
   1   1  10        6.07        7.19      1.02 o 
   2   1  10      125.64      123.88      3.57 o 
   3   1  10        8.00        8.44      1.77 o 
   4   1  10        6.10        8.32      1.84 o 
   5   1  10        7.14       11.31      2.07 o 
  -4   2  10        1.12        1.04      2.01 o 
  -3   2  10      148.21      146.74      4.85 o 
  -2   2  10        0.15       -0.98      0.98 o 
  -1   2  10        5.41        2.72      1.34 o 
   0   2  10        0.46        1.40      1.00 o 
   1   2  10       38.75       31.95      1.80 o 
   2   2  10        0.43        0.94      0.69 o 
   3   2  10       32.64       29.54      1.75 o 
   4   2  10        0.70       -1.04      1.04 o 
   5   2  10        2.95        3.51      1.39 o 
   6   2  10        0.02       -0.33      1.28 o 
  -4   3  10        0.57        0.88      1.40 o 
  -3   3  10        1.28        3.26      2.21 o 
  -2   3  10       12.81       12.91      1.69 o 
  -1   3  10       23.80       24.30      2.59 o 
   0   3  10       17.82       16.74      1.68 o 
   1   3  10      371.16      376.85      5.70 o 
   2   3  10        0.06       -0.04      0.57 o 
   3   3  10       73.30       81.25      3.31 o 
   4   3  10        0.48       -0.30      1.78 o 
   5   3  10       66.37       69.79      7.36 o 
   6   3  10        0.99        0.18      1.09 o 
  -3   4  10        1.03       -0.90      1.02 o 
  -2   4  10      169.32      159.69      4.59 o 
  -1   4  10       13.19        9.49      1.40 o 
   0   4  10        0.41       -0.33      0.75 o 
   1   4  10       32.07       30.52      1.49 o 
   2   4  10       40.88       45.16      1.82 o 
   3   4  10       25.16       26.84      1.46 o 
   4   4  10        4.68        3.79      2.25 o 
   5   4  10        0.17       -0.06      0.92 o 
   6   4  10        0.48        1.79      1.71 o 
  -3   5  10        0.00       -0.94      1.45 o 
  -2   5  10        8.37        5.13      1.87 o 
  -1   5  10        2.15        3.16      0.98 o 
   0   5  10      112.85      123.73      3.66 o 
   1   5  10       23.81       24.71      1.86 o 
   2   5  10      444.26      466.99      7.06 o 
   3   5  10        8.46        8.63      1.18 o 
   4   5  10       20.57       26.65      2.10 o 
   5   5  10        0.10       -0.72      0.88 o 
   6   5  10       20.18       17.92      2.16 o 
   7   5  10        0.98       -0.99      0.99 o 
  -2   6  10        5.06        5.04      1.79 o 
  -1   6  10      146.03      149.65      4.17 o 
   0   6  10       26.60       26.55      2.39 o 
   1   6  10        4.55        4.64      1.17 o 
   2   6  10       10.61        8.45      1.15 o 
   3   6  10       29.46       35.79      2.28 o 
   4   6  10       18.50       19.82      1.93 o 
   5   6  10       26.55       25.24      2.98 o 
   6   6  10       11.53       17.26      2.30 o 
   7   6  10        1.41        1.84      1.20 o 
  -2   7  10        2.53        1.66      2.60 o 
  -1   7  10        8.66        7.33      3.08 o 
   0   7  10        3.11        1.65      1.42 o 
   1   7  10       14.02       15.12      1.98 o 
   2   7  10       10.24       11.18      1.42 o 
   3   7  10       61.44       77.85      3.43 o 
   4   7  10        5.63        5.02      1.14 o 
   5   7  10        7.32        9.76      1.56 o 
   6   7  10        0.38        1.34      1.02 o 
   7   7  10        0.21        1.27      1.29 o 
  -1   8  10        0.94        5.02      3.15 o 
   0   8  10       84.33       85.31     13.81 o 
   1   8  10        0.80       -0.12      1.07 o 
   2   8  10        3.58        3.21      1.06 o 
   3   8  10       15.61       15.16      1.61 o 
   4   8  10        2.24        1.99      1.32 o 
   5   8  10        9.72        7.64      1.62 o 
   6   8  10       23.72       27.91      2.36 o 
   1   9  10        3.00        3.98      1.84 o 
   2   9  10        0.69        0.37      1.05 o 
   3   9  10        0.76        2.02      1.02 o 
   4   9  10       10.00       10.82      1.45 o 
   5   9  10        0.04        0.74      2.49 o 
   6   9  10        0.01       -0.03      1.12 o 
   3  10  10        4.49        4.18      1.49 o 
   4  10  10        2.44        2.55      1.13 o 
  -1  -1  11        9.47        8.76      1.79 o 
   0  -1  11        0.32        0.54      1.17 o 
   1  -1  11        1.25        1.33      1.29 o 
  -2   0  11        0.10       -0.16      2.02 o 
  -1   0  11       10.27        6.12      1.44 o 
   0   0  11        0.14       -0.90      0.90 o 
   1   0  11       15.60       18.87      1.95 o 
   2   0  11        1.69        1.34      0.85 o 
   3   0  11       15.19        7.96      2.12 o 
  -3   1  11        3.36        3.79      1.61 o 
  -2   1  11        4.68        5.01      1.98 o 
  -1   1  11       12.62       11.26      1.62 o 
   0   1  11       19.75       20.48      2.00 o 
   1   1  11        8.90        8.30      1.47 o 
   2   1  11       15.11       13.99      1.38 o 
   3   1  11       13.42       10.07      1.50 o 
   4   1  11        1.23        1.07      1.14 o 
  -3   2  11        0.04        0.20      1.52 o 
  -2   2  11        0.76        0.80      1.15 o 
  -1   2  11        3.27        2.71      1.81 o 
   0   2  11      115.24      115.41      3.85 o 
   1   2  11        0.15        1.30      0.95 o 
   2   2  11       16.47       16.54      1.39 o 
   3   2  11        0.09        0.55      0.82 o 
   4   2  11       33.39       27.64      3.52 o 
   5   2  11       20.53       21.49      2.69 o 
  -3   3  11        0.00       -0.56      1.32 o 
  -2   3  11        0.56       -0.44      1.12 o 
  -1   3  11        0.96       -0.18      0.88 o 
   0   3  11        6.31        6.17      1.21 o 
   1   3  11       47.72       51.37      2.65 o 
   2   3  11        3.11        2.42      0.84 o 
   3   3  11       24.23       25.45      1.76 o 
   4   3  11      115.03      119.12      4.96 o 
   5   3  11        6.33       10.37      1.98 o 
  -2   4  11        1.42       -1.11      1.44 o 
  -1   4  11        2.08        2.19      1.13 o 
   0   4  11       14.89       12.87      1.46 o 
   1   4  11      148.40      143.94      3.37 o 
   2   4  11        0.80        0.00      0.76 o 
   3   4  11        3.75        3.60      1.17 o 
   4   4  11       27.89       26.53      4.71 o 
   5   4  11       13.64       15.20      2.20 o 
   6   4  11       54.08       60.04      3.69 o 
  -2   5  11        0.05       -0.54      1.52 o 
  -1   5  11        6.12        6.19      1.29 o 
   0   5  11        2.18        1.34      1.01 o 
   1   5  11       11.29        9.39      1.43 o 
   2   5  11        2.50        5.04      1.22 o 
   3   5  11        4.14        2.51      0.89 o 
   4   5  11       11.51       14.44      2.21 o 
   5   5  11       61.05       67.64      3.88 o 
   6   5  11       11.29        8.79      1.83 o 
  -1   6  11        3.15        7.43      2.11 o 
   0   6  11        0.43       -0.12      1.05 o 
   1   6  11       10.62        9.98      2.92 o 
   2   6  11      131.21      120.73      3.35 o 
   3   6  11       19.52       17.52      2.45 o 
   4   6  11        0.00        0.21      0.79 o 
   5   6  11        7.32        4.39      1.44 o 
   6   6  11        3.98        8.67      2.17 o 
  -1   7  11        0.22       -1.45      2.09 o 
   0   7  11        4.96        4.08      2.36 o 
   1   7  11        0.03       -0.10      1.01 o 
   2   7  11        0.73        0.36      0.90 o 
   3   7  11        1.65        1.78      1.45 o 
   4   7  11        5.17        5.83      1.33 o 
   5   7  11        4.05        5.32      2.30 o 
   6   7  11        1.40        2.03      1.38 o 
   0   8  11        7.98        6.53      1.73 o 
   1   8  11        0.12        2.68      1.34 o 
   2   8  11       11.26        9.32      1.78 o 
   3   8  11       36.95       35.51      2.36 o 
   4   8  11       69.41       73.54      2.99 o 
   5   8  11        2.54        3.56      1.29 o 
   2   9  11       10.57        8.60      2.95 o 
   3   9  11        4.08        5.21      1.34 o 
   4   9  11        4.47        1.49      1.09 o 
   0   1  12        3.13        1.51      2.68 o 
   1   1  12        6.51        4.08      1.53 o 
   2   1  12        3.22        1.03      1.28 o 
  -1   2  12       21.28       23.00      2.41 o 
   0   2  12       19.48       19.74      2.10 o 
   1   2  12       24.18       29.12      2.34 o 
   2   2  12        0.12       -0.35      0.78 o 
   3   2  12        4.47        2.47      1.06 o 
  -1   3  12       18.48       21.54      2.09 o 
   0   3  12        0.78        1.48      1.03 o 
   1   3  12       14.48       11.79      2.50 o 
   2   3  12        0.19        0.70      0.79 o 
   3   3  12       12.60       14.47      2.34 o 
   4   3  12        0.44        0.41      1.39 o 
  -1   4  12        9.00       10.18      1.52 o 
   0   4  12        9.25       13.86      1.91 o 
   1   4  12        5.24        7.35      2.08 o 
   2   4  12        1.02        0.57      0.92 o 
   3   4  12        0.04        0.74      0.95 o 
   4   4  12        3.19        3.70      1.62 o 
  -1   5  12        1.38       -1.23      1.45 o 
   0   5  12        0.01        0.20      1.05 o 
   1   5  12        3.59        4.07      1.44 o 
   2   5  12      122.82      117.23      3.46 o 
   3   5  12        0.49       -0.76      0.76 o 
   4   5  12       10.15       10.14      1.53 o 
   0   6  12        0.00       -0.58      1.18 o 
   1   6  12        0.25       -0.63      1.23 o 
   2   6  12        3.76        6.72      1.76 o 
   3   6  12        9.70        9.87      1.41 o 
   4   6  12        1.24        0.25      0.95 o 
   1   7  12        2.43        1.37      1.29 o 
   2   7  12        0.10       -0.59      1.05 o 
   3   7  12      105.35      108.72      3.37 o 
   4   7  12        1.36        1.89      0.99 o 
   3   8  12       51.66       53.23      2.87 o 
                                                 
